# Supplementary material for: Eleven new species of theridiosomatid spiders from southern China (Araneae, Theridiosomatidae)
Source: Zookeys. 2012 Dec 27;(255):1–48. doi: 10.3897/zookeys.255.3272 (PMC3560857; doi:10.3897/zookeys.255.3272)
Supplement: XML Treatment for Alaria [file zookeys.255.3272-treatment1.xml]

<!DOCTYPE tp:taxon-treatment
  PUBLIC "-//TaxonX//DTD Taxonomic Treatment Publishing DTD v0 20100105//EN" "tax-treatment-NSO.dtd">
<tp:taxon-treatment xmlns:tp="http://www.plazi.org/taxpub"><tp:treatment-meta><mixed-citation publication-type="journal"><person-group><name><surname>Zhao</surname><given-names>Qingyuan</given-names></name><name><surname>Li</surname><given-names>Shuqiang</given-names></name></person-group><article-title>Eleven new species of theridiosomatid spiders from southern China (Araneae, Theridiosomatidae)</article-title><source>Zookeys</source><day>27</day><month>12</month><year>2012</year><volume>2012</volume><issue>255</issue><fpage>1</fpage><lpage>48</lpage><pub-id pub-id-type="doi">10.3897/zookeys.255.3272</pub-id></mixed-citation></tp:treatment-meta><tp:nomenclature><label>Genus</label><tp:taxon-name>
                            <tp:taxon-name-part taxon-name-part-type="genus">Alaria</tp:taxon-name-part>
                        <object-id xmlns:xlink="http://www.w3.org/1999/xlink" xlink:type="simple">urn:lsid:zoobank.org:act:A977D6FD-0DFF-448D-A83D-09193762595F</object-id>
								<object-id xmlns:xlink="http://www.w3.org/1999/xlink" xlink:type="simple">http://species-id.net/wiki/Alaria</object-id>
								</tp:taxon-name><tp:taxon-status xmlns:xlink="http://www.w3.org/1999/xlink" xlink:type="simple">gen. n.</tp:taxon-status></tp:nomenclature><tp:treatment-sec sec-type="Type species"><title>Type species.</title><p><italic><tp:taxon-name>Alaria chengguanensis</tp:taxon-name></italic> sp. n.
                        </p></tp:treatment-sec><tp:treatment-sec sec-type="Etymology"><title>Etymology.</title><p>The generic epithet is derived from the Latin ‘alarius’, meaning ‘of wings’, which refers to the two projections of the copulatory ducts at each side, which resembles a pair of wings. Gender is feminine.</p></tp:treatment-sec><tp:treatment-sec sec-type="Diagnosis"><title>Diagnosis.</title><p>The unique structure of epigyne distinguishes <italic><tp:taxon-name>Alaria</tp:taxon-name></italic> from other theridiosomatids. Like in <italic><tp:taxon-name>Wendilgarda</tp:taxon-name></italic> and <italic><tp:taxon-name>Chthonopes</tp:taxon-name></italic>, the scape in female <italic><tp:taxon-name>Alaria</tp:taxon-name></italic> protrudes from beneath epigynal plate (<xref ref-type="bibr" rid="B3">Coddington 1986</xref>: figs 206, 213; <xref ref-type="bibr" rid="B10">Wunderlich 2011</xref>: figs 18d–e), but is utterly exposed, and more sclerotized, like a shield attached to the abdomen (<xref ref-type="fig" rid="F2">Figs 2A–B</xref>, <xref ref-type="fig" rid="F4">4A–B</xref>). The conformation of the copulatory ducts is similar to that in <italic><tp:taxon-name>Ogulnius obtectus</tp:taxon-name></italic> (<xref ref-type="bibr" rid="B3">Coddington 1986</xref>: fig. 113), but copulatory ducts make one coil before the conjuncture with spermathecae instead a fold (<xref ref-type="fig" rid="F2">Fig. 2B</xref>). The paracymbium in <italic><tp:taxon-name>Alaria</tp:taxon-name></italic> is neither a T-shaped lobe as in most thridiosomatids nor a broad apophysis as in <tp:taxon-name>Epeirotypinae</tp:taxon-name>, it is a thick, elongated structure with a small hooked projection (<xref ref-type="fig" rid="F3">Fig. 3D</xref>). The long, whip-like embolus in <italic><tp:taxon-name>Alaria</tp:taxon-name></italic> resembles embolic apophysis in <italic><tp:taxon-name>Ogulnius</tp:taxon-name></italic> (<xref ref-type="bibr" rid="B3">Coddington 1986</xref>: figs 100–101, 116, 118), but proportionately much longer and mostly enveloped in conductor (<xref ref-type="fig" rid="F1">Fig. 1B–D</xref>). The median apophysis of <italic><tp:taxon-name>Alaria</tp:taxon-name></italic> is disproportionately large, stretching along the longitudinal axis of pedipalp with two curved, pointed distal ends (<xref ref-type="fig" rid="F1">Figs 1A</xref>, <xref ref-type="fig" rid="F3">3A</xref>), which is never seen in any other theridiosomatid genus. Based on the combination of features mentioned above, <italic><tp:taxon-name>Alaria</tp:taxon-name></italic> should be recognized as a new genus, and is likely close to <italic><tp:taxon-name>Wendilgarda</tp:taxon-name></italic> and <italic><tp:taxon-name>Chthonopes</tp:taxon-name></italic>.
                        </p></tp:treatment-sec><tp:treatment-sec sec-type="Species"><title>Species.</title><p><italic><tp:taxon-name>Alaria chengguanensis</tp:taxon-name></italic> sp. n.
                        </p></tp:treatment-sec><tp:treatment-sec><!--Section generated to contain objects referenced in tp:taxon-treatment.--><fig id="F2" position="float" orientation="portrait"><label>Figure 2.</label><caption><p><italic><tp:taxon-name>Alaria chengguanensis</tp:taxon-name></italic> sp. n., male holotype (<bold>C</bold>) and female paratype (<bold>A–B, D</bold>). <bold>A</bold> Vulva, dorsal view <bold>B</bold> Epigyne, ventral view <bold>C</bold> Male, dorsal view <bold>D</bold> Female, dorsal view. <bold>CD</bold> copulatory duct; <bold>S </bold>spermatheca. Scale bars: <bold>B</bold> as <bold>A</bold>.</p></caption><graphic xmlns:xlink="http://www.w3.org/1999/xlink" xlink:href="ZooKeys-255-001-g002.jpg" position="float" orientation="portrait" xlink:type="simple"/></fig><fig id="F4" position="float" orientation="portrait"><label>Figure 4.</label><caption><p><italic><tp:taxon-name>Alaria chengguanensis</tp:taxon-name></italic> sp. n., SEM of a female paratype. <bold>A</bold> Epigyne, ventral view <bold>B</bold> Epigyne, lateral view <bold>C</bold> Spinnerets <bold>D</bold> ALS <bold>E</bold> PMS <bold>F</bold> PLS. <bold>AC</bold> aciniform gland spigot; <bold>AG</bold> aggregate gland spigot; <bold>ALS</bold> anterior lateral spinneret; <bold>CY</bold> cylindrical gland spigot; <bold>MAP</bold> major ampullate gland spigot; <bold>mAP</bold> minor ampullate gland spigot; <bold>n</bold> nubbin; <bold>PI</bold> piriform gland spigot; <bold>PLS</bold> posterior lateral spinneret; <bold>PMS</bold> posterior median spinneret; <bold>t</bold> tartipore.</p></caption><graphic xmlns:xlink="http://www.w3.org/1999/xlink" xlink:href="ZooKeys-255-001-g004.jpg" position="float" orientation="portrait" xlink:type="simple"/></fig><fig id="F3" position="float" orientation="portrait"><label>Figure 3.</label><caption><p><italic><tp:taxon-name>Alaria chengguanensis</tp:taxon-name></italic> sp. n., SEM of pedipalp of a male paratype. A Prolateral view, detail showing MA <bold>B</bold> Retrolateral view <bold>C</bold> Retrolateral view, detail showingembolus <bold>D</bold> Retrolateral view, detail showing <bold>PC</bold>. <bold>Co</bold> conductor <bold>E</bold> Embolus; <bold>MA</bold> median apophysis; <bold>PC</bold> paracymbium; <bold>T</bold> tegulum.</p></caption><graphic xmlns:xlink="http://www.w3.org/1999/xlink" xlink:href="ZooKeys-255-001-g003.jpg" position="float" orientation="portrait" xlink:type="simple"/></fig><fig id="F1" position="float" orientation="portrait"><label>Figure 1.</label><caption><p><italic><tp:taxon-name>Alaria chengguanensis</tp:taxon-name></italic> sp. n., male holotype. <bold>A</bold> Pedipalp, prolateral view <bold>B</bold> Pedipalp, ventral view <bold>C</bold> Embolic division, dorsal view <bold>D</bold> Pedipalp, retrolateral view. <bold>Co</bold> conductor; <bold>MA</bold> median apophysis; <bold>PC</bold> paracymbium; <bold>T</bold> tegulum. Scale bars: <bold>D</bold> as <bold>A</bold>.</p></caption><graphic xmlns:xlink="http://www.w3.org/1999/xlink" xlink:href="ZooKeys-255-001-g001.jpg" position="float" orientation="portrait" xlink:type="simple"/></fig></tp:treatment-sec><ref-list><ref id="B3"><mixed-citation xmlns:xlink="http://www.w3.org/1999/xlink" xlink:type="simple"><person-group><name name-style="western"><surname>Coddington</surname><given-names>JA</given-names></name></person-group> (<year>1986</year>)<article-title> The genera of the spider family Theridiosomatidae.</article-title><source>Smithsonian Contributions to Zoology </source><volume>422</volume>: <fpage>1</fpage>-<lpage>96</lpage>. doi: <ext-link ext-link-type="uri" xlink:href="http://dx.doi.org/10.5479/si.00810282.422" xlink:type="simple">10.5479/si.00810282.422</ext-link></mixed-citation></ref><ref id="B10"><mixed-citation xmlns:xlink="http://www.w3.org/1999/xlink" xlink:type="simple"><person-group><name name-style="western"><surname>Wunderlich</surname><given-names>J</given-names></name></person-group> (<year>2011</year>)<article-title> Extant and fossil spiders (Araneae).</article-title><source>Beiträge zur Araneologie </source><volume>6</volume>: <fpage>427</fpage>-<lpage>444</lpage>.</mixed-citation></ref></ref-list></tp:taxon-treatment>
