# Supplementary material for: Eleven new species of theridiosomatid spiders from southern China (Araneae, Theridiosomatidae)
Source: Zookeys. 2012 Dec 27;(255):1–48. doi: 10.3897/zookeys.255.3272 (PMC3560857; doi:10.3897/zookeys.255.3272)
Supplement: XML Treatment for Alaria chengguanensis [file zookeys.255.3272-treatment2.xml]

<!DOCTYPE tp:taxon-treatment
  PUBLIC "-//TaxonX//DTD Taxonomic Treatment Publishing DTD v0 20100105//EN" "tax-treatment-NSO.dtd">
<tp:taxon-treatment xmlns:tp="http://www.plazi.org/taxpub"><tp:treatment-meta><mixed-citation publication-type="journal"><person-group><name><surname>Zhao</surname><given-names>Qingyuan</given-names></name><name><surname>Li</surname><given-names>Shuqiang</given-names></name></person-group><article-title>Eleven new species of theridiosomatid spiders from southern China (Araneae, Theridiosomatidae)</article-title><source>Zookeys</source><day>27</day><month>12</month><year>2012</year><volume>2012</volume><issue>255</issue><fpage>1</fpage><lpage>48</lpage><pub-id pub-id-type="doi">10.3897/zookeys.255.3272</pub-id></mixed-citation></tp:treatment-meta><tp:nomenclature><tp:taxon-name>
                            <tp:taxon-name-part taxon-name-part-type="genus">Alaria</tp:taxon-name-part>
                            <tp:taxon-name-part taxon-name-part-type="species">chengguanensis</tp:taxon-name-part>
                        <object-id xmlns:xlink="http://www.w3.org/1999/xlink" xlink:type="simple">urn:lsid:zoobank.org:act:5EEE5079-3F6D-48CC-84D1-1A26BAD71F78</object-id>
								<object-id xmlns:xlink="http://www.w3.org/1999/xlink" xlink:type="simple">http://species-id.net/wiki/Alaria_chengguanensis</object-id>
								</tp:taxon-name><tp:taxon-status xmlns:xlink="http://www.w3.org/1999/xlink" xlink:type="simple">sp. n.</tp:taxon-status><xref ref-type="fig" rid="F1">Figs 1</xref><xref ref-type="fig" rid="F2"/><xref ref-type="fig" rid="F3"/><xref ref-type="fig" rid="F4"/><xref ref-type="fig" rid="F5">5</xref></tp:nomenclature><tp:treatment-sec sec-type="Material examined"><title>Material examined.</title><p>Holotype: CHINA, Guizhou: Bijie City, Chengguan Town, Xiaohe Village, Xiniu Cave, <named-content xmlns:xlink="http://www.w3.org/1999/xlink" content-type="dwc:verbatimCoordinates" xlink:type="simple">27°21.231'N, 105°17.186'E</named-content>, elevation ca 1515 m, 30 April 2007, J. Liu &amp; Y.C. Lin (IZCAS), 1 male.
                        </p><p>Paratypes: [same data as holotype] (IZCAS), 13 males, 8 females.</p></tp:treatment-sec><tp:treatment-sec sec-type="Etymology"><title>Etymology.</title><p>This specific name chéng guān ( ) refers to its type locality; adjective.</p></tp:treatment-sec><tp:treatment-sec sec-type="Diagnosis"><title>Diagnosis.</title><p>See diagnosis for genus.</p></tp:treatment-sec><tp:treatment-sec sec-type="Description"><title>Description.</title><p>Carapace brownish red, with symmetric dark veins. Sternum yellow with dark brown margins. Legs yellow, dark brown distally at joints, especially tibiae. Abdomen tan with dark grey and silver patches (<xref ref-type="fig" rid="F2">Figs 2A–B</xref>).
                        </p><p>Male pedipalp: Patella with strong sinuous macroseta. Tibia with two trichobothria. Cymbium with small cluster of long setae proximally (<xref ref-type="fig" rid="F1">Figs 1B</xref>, <xref ref-type="fig" rid="F3">3D</xref>). Paracymbium elongated, curved near base (<xref ref-type="fig" rid="F1">Figs 1B</xref>, <xref ref-type="fig" rid="F3">3D</xref>). Tegulum smooth. Median apophysis wide, longitudinally grooved, strongly sclerotized, with curved and pointed distal region. Conductor a thick, looped, blade-shaped structure enveloping embolus for most of its length (<xref ref-type="fig" rid="F1">Figs 1B–D</xref>). Embolus long, slim.
                        </p><p>Vulva: Epigyne with long, tongue-shaped scape protruding from beneath its concaved margin. Scape slightly humped with a small transverse opening at its distal end. Spermathecae juxtaposed. Copulatory ducts rise and curl up to form a blunt-tipped projection at each side (<xref ref-type="fig" rid="F2">Figs 2A</xref>, <xref ref-type="fig" rid="F5">5D</xref>).
                        </p><p>Male (holotype): Total length 2.10, carapace 1.24 long, 1.08 wide, clypeus 0.13, sternum 0.6 long, 0.6 wide, coxae IV separated by two thirds their width. Posterior median eyes separated by half their diameter. Macrosetae: Leg I: femur d 1, patella d 1, tibia d 1, p 1, v 2, r 1, metatarsus p 1, v 1; Leg II: femur d 2, patella d 2, tibia d 1, p 1, v 1, r 1, metatarsus p 1, v 1; Leg III: femur d 3, patella d 1, tibia p 1, v 2, metatarsus d 1, p 1, r 1; Leg IV: femur d 1, tibia p 1, v 1, r 1, metatarsus p 1, v 1, r 1. Metatarsal trichobothria: Tm I: 0.27; Tm II: 0.30; Tm III: 0.84; Tm IV: 0.24. Leg measurements: I 3.98 (1.25, 0.50, 0.85, 0.88, 0.50); II 3.09 (1.00, 0.43, 0.63, 0.63, 0.40); III 2.27 (0.68, 0.35, 0.38, 0.48, 0.38); IV 2.95 (0.93, 0.38, 0.63, 0.63, 0.38).</p><p>Female (one of paratypes): Total length 2.50, carapace 1.25 long, 1.25 wide, clypeus 0.08, sternum 0.78 long, 0.63 wide, coxae IV separated by 1 time their width. Posterior median eyes separated by half their diameter. Macrosetae as in male. Metatarsal trichobothria: Tm I: 0.21 ; Tm II: 0.25; Tm III: 0.48; Tm IV: 0.27. Leg measurements: I 4.66 (1.05, 0.63, 0.95, 0.95, 0.63); II 3.75 (1.20, 0.55, 0.75, 0.75, 0.50); III 2.48(0.75, 0.33, 0.50, 0.50, 0.40); IV 3.75 (1.25, 0.50, 0.75, 0.75, 0.50).<!--PageBreak--><!--PageBreak--><!--PageBreak--></p><fig id="F1" position="float" orientation="portrait"><label>Figure 1.</label><caption><p><italic><tp:taxon-name>Alaria chengguanensis</tp:taxon-name></italic> sp. n., male holotype. <bold>A</bold> Pedipalp, prolateral view <bold>B</bold> Pedipalp, ventral view <bold>C</bold> Embolic division, dorsal view <bold>D</bold> Pedipalp, retrolateral view. <bold>Co</bold> conductor; <bold>MA</bold> median apophysis; <bold>PC</bold> paracymbium; <bold>T</bold> tegulum. Scale bars: <bold>D</bold> as <bold>A</bold>.</p></caption><graphic xmlns:xlink="http://www.w3.org/1999/xlink" xlink:href="ZooKeys-255-001-g001.jpg" position="float" orientation="portrait" xlink:type="simple"/></fig><fig id="F2" position="float" orientation="portrait"><label>Figure 2.</label><caption><p><italic><tp:taxon-name>Alaria chengguanensis</tp:taxon-name></italic> sp. n., male holotype (<bold>C</bold>) and female paratype (<bold>A–B, D</bold>). <bold>A</bold> Vulva, dorsal view <bold>B</bold> Epigyne, ventral view <bold>C</bold> Male, dorsal view <bold>D</bold> Female, dorsal view. <bold>CD</bold> copulatory duct; <bold>S </bold>spermatheca. Scale bars: <bold>B</bold> as <bold>A</bold>.</p></caption><graphic xmlns:xlink="http://www.w3.org/1999/xlink" xlink:href="ZooKeys-255-001-g002.jpg" position="float" orientation="portrait" xlink:type="simple"/></fig><fig id="F3" position="float" orientation="portrait"><label>Figure 3.</label><caption><p><italic><tp:taxon-name>Alaria chengguanensis</tp:taxon-name></italic> sp. n., SEM of pedipalp of a male paratype. A Prolateral view, detail showing MA <bold>B</bold> Retrolateral view <bold>C</bold> Retrolateral view, detail showingembolus <bold>D</bold> Retrolateral view, detail showing <bold>PC</bold>. <bold>Co</bold> conductor <bold>E</bold> Embolus; <bold>MA</bold> median apophysis; <bold>PC</bold> paracymbium; <bold>T</bold> tegulum.</p></caption><graphic xmlns:xlink="http://www.w3.org/1999/xlink" xlink:href="ZooKeys-255-001-g003.jpg" position="float" orientation="portrait" xlink:type="simple"/></fig><fig id="F4" position="float" orientation="portrait"><label>Figure 4.</label><caption><p><italic><tp:taxon-name>Alaria chengguanensis</tp:taxon-name></italic> sp. n., SEM of a female paratype. <bold>A</bold> Epigyne, ventral view <bold>B</bold> Epigyne, lateral view <bold>C</bold> Spinnerets <bold>D</bold> ALS <bold>E</bold> PMS <bold>F</bold> PLS. <bold>AC</bold> aciniform gland spigot; <bold>AG</bold> aggregate gland spigot; <bold>ALS</bold> anterior lateral spinneret; <bold>CY</bold> cylindrical gland spigot; <bold>MAP</bold> major ampullate gland spigot; <bold>mAP</bold> minor ampullate gland spigot; <bold>n</bold> nubbin; <bold>PI</bold> piriform gland spigot; <bold>PLS</bold> posterior lateral spinneret; <bold>PMS</bold> posterior median spinneret; <bold>t</bold> tartipore.</p></caption><graphic xmlns:xlink="http://www.w3.org/1999/xlink" xlink:href="ZooKeys-255-001-g004.jpg" position="float" orientation="portrait" xlink:type="simple"/></fig><fig id="F5" position="float" orientation="portrait"><label>Figure 5.</label><caption><p><italic><tp:taxon-name>Alaria chengguanensis</tp:taxon-name></italic> sp. n., male holotype (<bold>A–B</bold>) and female paratype (<bold>C–D</bold>). <bold>A</bold> Pedipalp, prolateral view <bold>B</bold> Embolic division, dorsal view <bold>C</bold> Epigyne, ventral view <bold>D</bold> Vulva, dorsal view. <bold>CD</bold> copulatory duct; <bold>Co</bold> conductor; <bold>MA</bold> median apophysis; <bold>S</bold> spermatheca. Scale bars: <bold>D</bold> as <bold>C</bold>.</p></caption><graphic xmlns:xlink="http://www.w3.org/1999/xlink" xlink:href="ZooKeys-255-001-g005.jpg" position="float" orientation="portrait" xlink:type="simple"/></fig></tp:treatment-sec></tp:taxon-treatment>
