# Supplementary material for: Eleven new species of theridiosomatid spiders from southern China (Araneae, Theridiosomatidae)
Source: Zookeys. 2012 Dec 27;(255):1–48. doi: 10.3897/zookeys.255.3272 (PMC3560857; doi:10.3897/zookeys.255.3272)
Supplement: XML Treatment for Baalzebub rastrarius [file zookeys.255.3272-treatment3.xml]

<!DOCTYPE tp:taxon-treatment
  PUBLIC "-//TaxonX//DTD Taxonomic Treatment Publishing DTD v0 20100105//EN" "tax-treatment-NSO.dtd">
<tp:taxon-treatment xmlns:tp="http://www.plazi.org/taxpub"><tp:treatment-meta><mixed-citation publication-type="journal"><person-group><name><surname>Zhao</surname><given-names>Qingyuan</given-names></name><name><surname>Li</surname><given-names>Shuqiang</given-names></name></person-group><article-title>Eleven new species of theridiosomatid spiders from southern China (Araneae, Theridiosomatidae)</article-title><source>Zookeys</source><day>27</day><month>12</month><year>2012</year><volume>2012</volume><issue>255</issue><fpage>1</fpage><lpage>48</lpage><pub-id pub-id-type="doi">10.3897/zookeys.255.3272</pub-id></mixed-citation></tp:treatment-meta><tp:nomenclature><tp:taxon-name>
                            <tp:taxon-name-part taxon-name-part-type="genus">Baalzebub</tp:taxon-name-part>
                            <tp:taxon-name-part taxon-name-part-type="species">rastrarius</tp:taxon-name-part>
                        <object-id xmlns:xlink="http://www.w3.org/1999/xlink" xlink:type="simple">urn:lsid:zoobank.org:act:7E74FF15-FCE5-45FB-807A-12724669D543</object-id>
								<object-id xmlns:xlink="http://www.w3.org/1999/xlink" xlink:type="simple">http://species-id.net/wiki/Baalzebub_rastrarius</object-id>
								</tp:taxon-name><tp:taxon-status xmlns:xlink="http://www.w3.org/1999/xlink" xlink:type="simple">sp. n.</tp:taxon-status><xref ref-type="fig" rid="F6">Figs 6</xref><xref ref-type="fig" rid="F7"/><xref ref-type="fig" rid="F8">8</xref></tp:nomenclature><tp:treatment-sec sec-type="Material examined"><title>Material examined. </title><p>Holotype:CHINA, Guizhou: Bijie City, Chengguan Town, Xiaohe Village, Xiniu Cave, <named-content xmlns:xlink="http://www.w3.org/1999/xlink" content-type="dwc:verbatimCoordinates" xlink:type="simple">27°21.231'N, 105°17.186'E</named-content>, elevation ca 1515 m, 30 April 2007, J. Liu &amp; Y.C. Lin (IZCAS), 1 male.
                        </p><p>Paratypes: [same data as holotype] (IZCAS), 1 male, 7 females. CHINA, Guizhou: Xishui County, Sangmu Town, Tuhe Village, Dongkouwan Cave, <named-content xmlns:xlink="http://www.w3.org/1999/xlink" content-type="dwc:verbatimCoordinates" xlink:type="simple">28°15.679'N, 106°18.355'E</named-content>, elevation ca 1271 m, 16 March 2011, Z.G. Chen &amp; Z.W. Zha (IZCAS), 4 males, 8 females; Dafang County, Wenge Town, Taibai Village, Yelaoda <!--PageBreak-->Cave, <named-content xmlns:xlink="http://www.w3.org/1999/xlink" content-type="dwc:verbatimCoordinates" xlink:type="simple">27°10.869'N, 105°28.289'E</named-content>, elevation ca 1398 m, 12 March 2011, Z.G. Chen &amp; Z.W. Zha (IZCAS), 2 males, 2 females.
                        </p></tp:treatment-sec><tp:treatment-sec sec-type="Etymology"><title>Etymology.</title><p>The epithet comes from Latin word ‘rastrarius’ which means ‘of a hoe’, referring to the hoe-shaped conductor in prolateral view; adjective.</p></tp:treatment-sec><tp:treatment-sec sec-type="Diagnosis"><title>Diagnosis.</title><p>The presence of small, cleft median apophysis and blunt, spatulate processes of embolic apophysis in males, and tip-fused spermathecae in females indicates<!--PageBreak--> that this species belongs to the genus <italic><tp:taxon-name>Baalzebub</tp:taxon-name></italic>. Conductor in males envelopes the entire embolic apophysis (Fig 6A), which is similar to <italic><tp:taxon-name>Baalzebub albinotatus</tp:taxon-name></italic>, butthe rectangular conductor and the small, pointed cymbium apophysis are different from other described <italic><tp:taxon-name>Baalzebub</tp:taxon-name></italic> species. Females distinguished by the triangular epigynal plate, similar to <italic><tp:taxon-name>Baalzebub baubo</tp:taxon-name></italic> (<xref ref-type="bibr" rid="B3">Coddington 1986</xref>: figs 183, 184), but distinguished by the narrower, arcade-shaped spermathecae (<xref ref-type="fig" rid="F7">Fig. 7B</xref>).
                        </p></tp:treatment-sec><tp:treatment-sec sec-type="Description"><title>Description.</title><p>Carapace yellow tan. Sternum yellow with dark orange margins and setae. Legs yellow, dark brown distally at joints, especially tibiae. Abdomen tan with 2–4 rows of dark grey patches, the first two of which are connected by a perpendicular grey patch at midline, and two pairs of small dorsal brown spots (<xref ref-type="fig" rid="F7">Figs 7C–F</xref><!--PageBreak-->).
                        </p><p>Male pedipalp: Patella with strong sinuous macroseta. Tibia with two trichobothria. Cymbium with a row of short regular bristles at its junction with cymbial lamella. Paracymbium with a long, pointed distal end (<xref ref-type="fig" rid="F6">Fig. 6B</xref>). Cymbium apophysis small and pointed (<xref ref-type="fig" rid="F6">Fig. 6B</xref>). Median apophysis triangular, strongly sclerotized (<xref ref-type="fig" rid="F6">Figs 6A</xref>, <xref ref-type="fig" rid="F8">8A</xref>). Conductor a sub-rectangular translucent theca covering the complex embolic division and embolic apophysis. Embolic apophysis a spatulate arching structure with abruptly acuminated distal ends (<xref ref-type="fig" rid="F6">Fig. 6C</xref>).
                        </p><p>Vulva: Epigyne with a smooth triangular scape protruding from posterior margin of epigyne plate (<xref ref-type="fig" rid="F7">Figs 7A–B</xref>). A deep pit lies on the epigynal mesal anterior edge. Spermathecae long, narrow, meeting at the tip to form an arcade-shaped structure. Copulatory ducts follow simple curve (<xref ref-type="fig" rid="F7">Figs 7B</xref>, <xref ref-type="fig" rid="F8">8D</xref>).
                        </p><p>Male: Total length 1.75, carapace 0.94 long, 1.09 wide, clypeus 0.25, sternum 0.53 long, 0.56 wide, coxae IV separated by their width. Posterior median eyes separated by less than half their diameter. Macrosetae: Leg I: femur p 1, patella d 1, tibia d 3, r 1; Leg II: femur r 1, patella d 2, tibia d 1, r 1; Leg III: patella d 2, tibia d 1; Leg IV: patella d 2, tibia d 1. Metatarsal trichobothria: Tm I: 0.25; Tm II: 0.29; Tm III: 0.23; Tm IV: 0.26. Leg measurements: I 4.66 (1.50, 0.50, 1.26, 1.00, 0.40); II 3.45 (1.10, 0.40, 0.80, 0.80, 0.35); III 2.50 (0.75, 0.30, 0.50, 0.50, 0.45); IV 3.10 (0.75, 0.60, 0.75, 0.70, 0.30).</p><p>Female: Total length 2.24, carapace 0.93 long, 0.93 wide, clypeus 0.11, sternum 0.5 long, 0.5 wide, coxae IV separated by their width. Posterior median eyes separated by less than half their diameter. Macrosetae as in male. Metatarsal trichobothria: Tm I: 0.28; Tm II: 0.25; Tm III: 0.45; Tm IV: 0.27. Leg measurements: I 4.17 (1.38, 0.48, 0.98, 0.88, 0.45); II 3.39 (1.10, 0.43, 0.73, 0.75, 0.38); III 2.50 (0.75, 0.35, 0.50, 0.55, 0.35); IV 3.11 (1.00, 0.33, 0.65, 0.75, 0.38).</p><fig id="F6" position="float" orientation="portrait"><label>Figure 6.</label><caption><p><italic><tp:taxon-name>Baalzebub rastrarius</tp:taxon-name></italic> sp. n., male holotype. <bold>A</bold> Pedipalp, prolateral view <bold>B</bold> Pedipalp, retrolateral view <bold>C</bold> Embolic division, retrolateral view <bold>D</bold> Pedipalp, ventral view. <bold>Co</bold> conductor; <bold>EA</bold> embolic apophysis; <bold>MA</bold> median apophysis; <bold>PC</bold> paracymbium; <bold>T</bold> tegulum. Scale bars: <bold>B</bold> as <bold>A</bold>.</p></caption><graphic xmlns:xlink="http://www.w3.org/1999/xlink" xlink:href="ZooKeys-255-001-g006.jpg" position="float" orientation="portrait" xlink:type="simple"/></fig><fig id="F7" position="float" orientation="portrait"><label>Figure 7.</label><caption><p><italic><tp:taxon-name>Baalzebub rastrarius</tp:taxon-name></italic> sp. n., male holotype (<bold>C</bold>) and female paratype (<bold>A–B, D–F</bold>). <bold>A</bold> Epigyne, ventral view <bold>B</bold> Vulva, dorsal view <bold>C</bold> Male, dorsal view <bold>D</bold> Female, dorsal view <bold>E</bold> Female, ventral view <bold>F </bold>Female, lateral view. <bold>CD</bold> copulatory duct, <bold>S</bold> spermatheca. Scale bars: <bold>B</bold> as <bold>A, D</bold> as <bold>E</bold>.</p></caption><graphic xmlns:xlink="http://www.w3.org/1999/xlink" xlink:href="ZooKeys-255-001-g007.jpg" position="float" orientation="portrait" xlink:type="simple"/></fig><fig id="F8" position="float" orientation="portrait"><label>Figure 8.</label><caption><p><italic><tp:taxon-name>Baalzebub rastrarius</tp:taxon-name></italic> sp. n., male holotype (<bold>A–B</bold>) and female paratype (<bold>C–D</bold>). <bold>A</bold> Pedipalp, prolateral view <bold>B</bold> Embolic division, retrolateral view <bold>C</bold> Epigyne, ventral view <bold>D</bold> Vulva, dorsal view. <bold>CD</bold> copulatory duct; <bold>Co</bold> conductor; <bold>MA</bold> median apophysis; <bold>S</bold> spermatheca. Scale bars: <bold>D</bold> as <bold>C</bold>.</p></caption><graphic xmlns:xlink="http://www.w3.org/1999/xlink" xlink:href="ZooKeys-255-001-g008.jpg" position="float" orientation="portrait" xlink:type="simple"/></fig></tp:treatment-sec><ref-list><ref id="B3"><mixed-citation xmlns:xlink="http://www.w3.org/1999/xlink" xlink:type="simple"><person-group><name name-style="western"><surname>Coddington</surname><given-names>JA</given-names></name></person-group> (<year>1986</year>)<article-title> The genera of the spider family Theridiosomatidae.</article-title><source>Smithsonian Contributions to Zoology </source><volume>422</volume>: <fpage>1</fpage>-<lpage>96</lpage>. doi: <ext-link ext-link-type="uri" xlink:href="http://dx.doi.org/10.5479/si.00810282.422" xlink:type="simple">10.5479/si.00810282.422</ext-link></mixed-citation></ref></ref-list></tp:taxon-treatment>
