# Supplementary material for: Eleven new species of theridiosomatid spiders from southern China (Araneae, Theridiosomatidae)
Source: Zookeys. 2012 Dec 27;(255):1–48. doi: 10.3897/zookeys.255.3272 (PMC3560857; doi:10.3897/zookeys.255.3272)
Supplement: XML Treatment for Baalzebub youyiensis [file zookeys.255.3272-treatment4.xml]

<!DOCTYPE tp:taxon-treatment
  PUBLIC "-//TaxonX//DTD Taxonomic Treatment Publishing DTD v0 20100105//EN" "tax-treatment-NSO.dtd">
<tp:taxon-treatment xmlns:tp="http://www.plazi.org/taxpub"><tp:treatment-meta><mixed-citation publication-type="journal"><person-group><name><surname>Zhao</surname><given-names>Qingyuan</given-names></name><name><surname>Li</surname><given-names>Shuqiang</given-names></name></person-group><article-title>Eleven new species of theridiosomatid spiders from southern China (Araneae, Theridiosomatidae)</article-title><source>Zookeys</source><day>27</day><month>12</month><year>2012</year><volume>2012</volume><issue>255</issue><fpage>1</fpage><lpage>48</lpage><pub-id pub-id-type="doi">10.3897/zookeys.255.3272</pub-id></mixed-citation></tp:treatment-meta><tp:nomenclature><tp:taxon-name>
                            <tp:taxon-name-part taxon-name-part-type="genus">Baalzebub</tp:taxon-name-part>
                            <tp:taxon-name-part taxon-name-part-type="species">youyiensis</tp:taxon-name-part>
                        <object-id xmlns:xlink="http://www.w3.org/1999/xlink" xlink:type="simple">urn:lsid:zoobank.org:act:791FC4A5-1C1F-4E54-97BA-EEDF7FAFFCA9</object-id>
								<object-id xmlns:xlink="http://www.w3.org/1999/xlink" xlink:type="simple">http://species-id.net/wiki/Baalzebub_youyiensis</object-id>
								</tp:taxon-name><tp:taxon-status xmlns:xlink="http://www.w3.org/1999/xlink" xlink:type="simple">sp. n.</tp:taxon-status><xref ref-type="fig" rid="F9">Figs 9</xref><xref ref-type="fig" rid="F10">10</xref></tp:nomenclature><tp:treatment-sec sec-type="Material examined"><title>Material examined.</title><p>Holotype: CHINA, Guangxi: Pingxiang City, Youyi County, Bantou Village, Niuyan Cave, <named-content xmlns:xlink="http://www.w3.org/1999/xlink" content-type="dwc:verbatimCoordinates" xlink:type="simple">22°05.666'N, 106°45.439'E</named-content>, elevation ca 251 m, 18 January 2011, Z.G. Chen &amp; Z.W. Zha (IZCAS), 1 female.
                        </p><p>Paratypes: [same data as holotype] (IZCAS), 3 females.</p></tp:treatment-sec><tp:treatment-sec sec-type="Etymology"><title>Etymology.</title><p>This specific name formed from the Chinese words for friendship yŏu yì ( ), which is the name of the county where this species was collected; adjective.</p></tp:treatment-sec><tp:treatment-sec sec-type="Diagnosis"><title>Diagnosis.</title><p>Females distinguished from other described <italic><tp:taxon-name>Baalzebub</tp:taxon-name></italic> by the shape of the semi-transparent scape, which is proportionately shorter and with a blunt tip (<xref ref-type="fig" rid="F9">Fig. 9A</xref>). Spermathecae, contrasted with narrow, long spermathecae in other <italic><tp:taxon-name>Baalzebub</tp:taxon-name></italic> species, is relatively shorter and smaller compared to the ovoid loops made by copulatory ducts (<xref ref-type="fig" rid="F9">Fig. 9B</xref>)
                        </p></tp:treatment-sec><tp:treatment-sec sec-type="Description"><title>Description.</title><p>Carapace broad, orange. Sternum yellow with dusky margins. Legs yellow, brown from patella to tarsus (except for leg I, which only brown distally at joints). Abdomen beige with irregular light, greenish-grey patches (<xref ref-type="fig" rid="F9">Figs 9C–E</xref>).
                        </p><p>Vulva: Epigyne with a short, pointed triangular scape with concave lateral margins protruding from posterior margin of epigyne plate, through which dark orange vulva is visible (<xref ref-type="fig" rid="F9">Fig. 9A</xref>). Scape translucent. Epigyne plate with transverse grooves (<xref ref-type="fig" rid="F9">Fig. 9A</xref>). Spermathecae small, elliptical, joining each other at the tip (<xref ref-type="fig" rid="F9">Figs 9B</xref>, <xref ref-type="fig" rid="F10">10B</xref>). Copulatory ducts simple, with three coils toward spermathecae.
                        </p><p>Female: Total length 2.10, carapace 1.00 long, 1.00 wide, clypeus 0.19, sternum 0.53 long, 0.53 wide, coxae IV separated by 1.00 time their width. Posterior median eyes separated by less than half their diameter. Macrosetae: Leg I: femur d 1, p 1, patella d 1, tibia d 2, p 1, r 1; Leg II: patella d 3, tibia d 2, r 1; Leg III: patella d 2, tibia d 2, r 2; Leg IV: patella d 2, tibia d 1. Metatarsal trichobothria: Tm I: 0.20; Tm II: 0.15; Tm III: 0.19; Tm IV: 0.22. Leg measurements: I 3.76 (1.20, 0.40, 0.88, 0.80, 0.48); II 3.2 (1.00, 0.36, 0.72, 0.64, 0.48); III 2.24 (0.72, 0.32, 0.44, 0.45, 0.31); IV 2.92 (1.00, 0.40, 0.60, 0.52, 0.40).</p><p>Male unknown.</p><fig id="F9" position="float" orientation="portrait"><label>Figure 9.</label><caption><p><italic><tp:taxon-name>Baalzebub youyiensis</tp:taxon-name></italic> sp. n., female holotype. <bold>A</bold> Epigyne, ventral view <bold>B</bold> Vulva, dorsal view <bold>C </bold>Female, dorsal view <bold>D</bold> Female, ventral view <bold>E</bold> Female, lateral view. <bold>CD</bold> copulatory duct; <bold>S</bold> spermatheca. Scale bars: <bold>A</bold> as <bold>B, C, D</bold> as <bold>E</bold>.</p></caption><graphic xmlns:xlink="http://www.w3.org/1999/xlink" xlink:href="ZooKeys-255-001-g009.jpg" position="float" orientation="portrait" xlink:type="simple"/></fig><fig id="F10" position="float" orientation="portrait"><label>Figure 10.</label><caption><p><italic><tp:taxon-name>Baalzebub youyiensis</tp:taxon-name></italic> sp. n., female holotype. <bold>A</bold> Epigyne, ventral view <bold>B</bold> Vulva, dorsal view. <bold>CD</bold> copulatory duct; <bold>S</bold> spermatheca. Scale bars: <bold>B</bold> as <bold>A</bold>.</p></caption><graphic xmlns:xlink="http://www.w3.org/1999/xlink" xlink:href="ZooKeys-255-001-g010.jpg" position="float" orientation="portrait" xlink:type="simple"/></fig></tp:treatment-sec></tp:taxon-treatment>
