# Supplementary material for: Eleven new species of theridiosomatid spiders from southern China (Araneae, Theridiosomatidae)
Source: Zookeys. 2012 Dec 27;(255):1–48. doi: 10.3897/zookeys.255.3272 (PMC3560857; doi:10.3897/zookeys.255.3272)
Supplement: XML Treatment for Karstia nitida [file zookeys.255.3272-treatment5.xml]

<!DOCTYPE tp:taxon-treatment
  PUBLIC "-//TaxonX//DTD Taxonomic Treatment Publishing DTD v0 20100105//EN" "tax-treatment-NSO.dtd">
<tp:taxon-treatment xmlns:tp="http://www.plazi.org/taxpub"><tp:treatment-meta><mixed-citation publication-type="journal"><person-group><name><surname>Zhao</surname><given-names>Qingyuan</given-names></name><name><surname>Li</surname><given-names>Shuqiang</given-names></name></person-group><article-title>Eleven new species of theridiosomatid spiders from southern China (Araneae, Theridiosomatidae)</article-title><source>Zookeys</source><day>27</day><month>12</month><year>2012</year><volume>2012</volume><issue>255</issue><fpage>1</fpage><lpage>48</lpage><pub-id pub-id-type="doi">10.3897/zookeys.255.3272</pub-id></mixed-citation></tp:treatment-meta><tp:nomenclature><tp:taxon-name>
                            <tp:taxon-name-part taxon-name-part-type="genus">Karstia</tp:taxon-name-part>
                            <tp:taxon-name-part taxon-name-part-type="species">nitida</tp:taxon-name-part>
                        <object-id xmlns:xlink="http://www.w3.org/1999/xlink" xlink:type="simple">urn:lsid:zoobank.org:act:5ABD3E69-462D-4811-9851-EF178144FE62</object-id>
								<object-id xmlns:xlink="http://www.w3.org/1999/xlink" xlink:type="simple">http://species-id.net/wiki/Karstia_nitida</object-id>
								</tp:taxon-name><tp:taxon-status xmlns:xlink="http://www.w3.org/1999/xlink" xlink:type="simple">sp. n.</tp:taxon-status><xref ref-type="fig" rid="F11">Figs 11</xref><xref ref-type="fig" rid="F12">12</xref></tp:nomenclature><tp:treatment-sec sec-type="Material examined"><title>Material examined.</title><p>Holotype: CHINA, Guangxi: Hechi City, Hechi County, Laba Village, Shoushui Cave, <named-content xmlns:xlink="http://www.w3.org/1999/xlink" content-type="dwc:verbatimCoordinates" xlink:type="simple">24°41.229'N, 107°52.609'E</named-content>, elevation ca 268 m, 31 March 2011, Z.G. Chen &amp; Z.W. Zha (IZCAS), 1 female.
                        </p><p>Paratypes: [same data as holotype] (IZCAS), 14 females.</p></tp:treatment-sec><tp:treatment-sec sec-type="Etymology"><title>Etymology.</title><p>This specific name comes from the Latin word ‘nitidus’ which means ‘shinning and elegant’, referring to the glossiness of the swollen tip of the epigynal scape; adjective.</p></tp:treatment-sec><tp:treatment-sec sec-type="Diagnosis"><title>Diagnosis.</title><p>Females distinguished by the following combination of characters: the structure of the scape, the stout, overlapped spermathecae (<xref ref-type="fig" rid="F11">Fig. 11B</xref>), and the habitus of this species (<xref ref-type="fig" rid="F11">Figs 11C–E</xref>). Spermathecae oval-shaped with vertically longer diameter, slightly detached from each other along their inner margin. The abdomen large, contrasted with distinctly small epigynal area. The scape structure is quite different from other <italic><tp:taxon-name>Karstia</tp:taxon-name></italic> or <italic><tp:taxon-name>Baalzebub</tp:taxon-name></italic> species: the tip of scape is swollen and shimmery, and the lateral margins of the plate extend toward the scape tip to form a arm<!--PageBreak--><!--PageBreak-->et-shaped conformation (<xref ref-type="fig" rid="F11">Fig. 11A</xref>). Generic placement tentative pending discovery and examination of the male.
                        </p></tp:treatment-sec><tp:treatment-sec sec-type="Description"><title>Description.</title><p>Carapace pale yellow with yellow ocular region. Sternum yellow with tan margins. Legs yellow, brown distally at joints. Abdomen dark grey mottled with white patches (<xref ref-type="fig" rid="F11">Figs 11C–E</xref>).
                        </p><p><!--PageBreak-->Vulva: Epigyne small, with short, distally spherical scape protruding from posterior margin of epigyne plate. Epigyne plate extends posteriorly, together with scape to form a barbute-shaped conformation (<xref ref-type="fig" rid="F11">Figs 11A</xref>, <xref ref-type="fig" rid="F12">12A</xref>). End of scape glossy with black purfle (<xref ref-type="fig" rid="F11">Fig. 11A</xref>). Spermathecae peanut-shaped, juxtaposed, slightly detached from each other (<xref ref-type="fig" rid="F11">Figs 11B</xref>, <xref ref-type="fig" rid="F12">12B</xref>). Copulatory ducts follow simple rout to form small loops and one turning before connected with spermathecae at the bottom (<xref ref-type="fig" rid="F11">Figs 11B</xref>, <xref ref-type="fig" rid="F12">12B</xref>).
                        </p><p>Female: Total length 3.25, carapace 1.38 long, 1.13 wide, clypeus 0.10, sternum 0.70 long, 0.65 wide, coxae IV separated by their width. Posterior median eyes separated by less than half their diameter. Macrosetae: Leg I: femur p 1, r 1, patella d 1, tibia d 2, p 2, v 2, r 1, metatarsus d 1, v 2, r 1; Leg II: femur d 2, patella d 2, tibia d 4, p 1, v2, metatarsus p 1, v 2; Leg III: femur d 1, patella d 2, tibia d 1, v 1, metatarsus d 3; Leg IV: patella d 2, tibia d 1, v 1, r 1, metatarsus d 2. Metatarsal trichobothria: Tm I: 0.23; Tm II: 0.21; Tm III: 0.16; Tm IV 0.22. Leg measurements: I 4.00 (0.56, 0.63, 1.09, 1.09, 0.63); II 4.16 (1.25, 0.50, 0.94, 0.94, 0.53); III 2.98 (0.78, 0.47, 0.63, 0.63, 0.47); IV 3.66 (1.25, 0.38, 0.78, 0.78, 0.47).</p><p>Male unknown.</p><fig id="F11" position="float" orientation="portrait"><label>Figure 11.</label><caption><p><italic><tp:taxon-name>Karstia nitida</tp:taxon-name></italic> sp. n., female holotype. <bold>A</bold> Epigyne, ventral view <bold>B</bold> Vulva, dorsal view <bold>C</bold> Habitus, dorsal view <bold>D</bold> Habitus, ventral view <bold>E</bold> Habitus, lateral view. <bold>CD</bold> copulatory duct <bold>S</bold> spermatheca. Scale bars: <bold>C, D</bold> as <bold>E</bold>.</p></caption><graphic xmlns:xlink="http://www.w3.org/1999/xlink" xlink:href="ZooKeys-255-001-g011.jpg" position="float" orientation="portrait" xlink:type="simple"/></fig><fig id="F12" position="float" orientation="portrait"><label>Figure 12.</label><caption><p><italic><tp:taxon-name>Karstia nitida</tp:taxon-name></italic> sp. n., female holotype. <bold>A</bold> Epigyne, ventral view <bold>B</bold> Vulva, dorsal view. <bold>CD</bold> copulatory duct, <bold>S</bold> spermatheca.</p></caption><graphic xmlns:xlink="http://www.w3.org/1999/xlink" xlink:href="ZooKeys-255-001-g012.jpg" position="float" orientation="portrait" xlink:type="simple"/></fig></tp:treatment-sec></tp:taxon-treatment>
