# Supplementary material for: Eleven new species of theridiosomatid spiders from southern China (Araneae, Theridiosomatidae)
Source: Zookeys. 2012 Dec 27;(255):1–48. doi: 10.3897/zookeys.255.3272 (PMC3560857; doi:10.3897/zookeys.255.3272)
Supplement: XML Treatment for Karstia prolata [file zookeys.255.3272-treatment6.xml]

<!DOCTYPE tp:taxon-treatment
  PUBLIC "-//TaxonX//DTD Taxonomic Treatment Publishing DTD v0 20100105//EN" "tax-treatment-NSO.dtd">
<tp:taxon-treatment xmlns:tp="http://www.plazi.org/taxpub"><tp:treatment-meta><mixed-citation publication-type="journal"><person-group><name><surname>Zhao</surname><given-names>Qingyuan</given-names></name><name><surname>Li</surname><given-names>Shuqiang</given-names></name></person-group><article-title>Eleven new species of theridiosomatid spiders from southern China (Araneae, Theridiosomatidae)</article-title><source>Zookeys</source><day>27</day><month>12</month><year>2012</year><volume>2012</volume><issue>255</issue><fpage>1</fpage><lpage>48</lpage><pub-id pub-id-type="doi">10.3897/zookeys.255.3272</pub-id></mixed-citation></tp:treatment-meta><tp:nomenclature><tp:taxon-name>
                            <tp:taxon-name-part taxon-name-part-type="genus">Karstia</tp:taxon-name-part>
                            <tp:taxon-name-part taxon-name-part-type="species">prolata</tp:taxon-name-part>
                        <object-id xmlns:xlink="http://www.w3.org/1999/xlink" xlink:type="simple">urn:lsid:zoobank.org:act:38E8200D-E27D-4710-ABEE-FBF657944027</object-id>
								<object-id xmlns:xlink="http://www.w3.org/1999/xlink" xlink:type="simple">http://species-id.net/wiki/Karstia_prolata</object-id>
								</tp:taxon-name><tp:taxon-status xmlns:xlink="http://www.w3.org/1999/xlink" xlink:type="simple">sp. n.</tp:taxon-status><xref ref-type="fig" rid="F13">Figs 13</xref><xref ref-type="fig" rid="F14">14</xref></tp:nomenclature><tp:treatment-sec sec-type="Material examined"><title>Material examined.</title><p>Holotype: CHINA, Guangxi: Pingxiang City, Youyi County, Bantou Village, Niuyan Cave, <named-content xmlns:xlink="http://www.w3.org/1999/xlink" content-type="dwc:verbatimCoordinates" xlink:type="simple">22°05.666'N, 106°45.439'E</named-content>, elevation ca 251 m, 18 January 2011, Z.G. Chen &amp; Z.W. Zha (IZCAS), 1 female.
                        </p><p>Paratypes: [same data as holotype] (IZCAS), 9 females.</p></tp:treatment-sec><tp:treatment-sec sec-type="Etymology"><title>Etymology.</title><p>The specific name is derived from the Latin word ‘prolatus’ meaning elongated’, and refers to the extended epigynal scape; adjective.</p></tp:treatment-sec><tp:treatment-sec sec-type="Diagnosis"><title>Diagnosis.</title><p>Females distinguished by the protruding scape and the overlapped, stout spermathecae. The long acute-angled scape protrudes vertically from the posterior epigynal margin (<xref ref-type="fig" rid="F13">Figs 13B, F</xref>), which is different from other known <italic><tp:taxon-name>Karstia</tp:taxon-name></italic> species and <italic><tp:taxon-name>Baalzebub</tp:taxon-name></italic> species.
                        </p></tp:treatment-sec><tp:treatment-sec sec-type="Description"><title>Description.</title><p>Relatively large in total body length, compared to other theridiosomatid species. Carapace greenish tan, with brown ocular region. Sternum yellow with dark margins. Femur yellow, brown from patella to tarsus. Abdomen beige with evenly distributed silver spots within dorsal area and 8 or more rows of mesally disrupted greenish grey patches, with a large, wedge-shaped greenish grey patch between epigyne and spinnerets (<xref ref-type="fig" rid="F13">Figs 13D–E</xref>).
                        </p><p>Vulva: Epigyne with a long, apiculate scape protruding perpendicularly (slightly tilted) from posterior margin of epigyne plate, flanked by a cluster of long sinuous setae on each side (<xref ref-type="fig" rid="F13">Figs 13A, E–F</xref>). Two deep grooves occur at the posterior base of epigyne which are likely connected to the copulatory openings (<xref ref-type="fig" rid="F13">Figs 13B, E</xref>). Tip of<!--PageBreak--><!--PageBreak--> scape glossy black (<xref ref-type="fig" rid="F13">Fig. 13A</xref>). Spermathecae peanut-shaped, juxtaposed (<xref ref-type="fig" rid="F13">Fig. 13C</xref>). Copulatory ducts’ routing simple, half-looped (<xref ref-type="fig" rid="F13">Figs 13C</xref>, <xref ref-type="fig" rid="F14">14B</xref>).
                        </p><p>Female: Total length 3.85, carapace 1.92 long, 1.25 wide, clypeus 0.15, sternum 0.63 long, 0.65 wide, coxae IV separated by 2.00 times their width. Posterior median eyes separated by half their diameter. Macrosetae: Leg I: femur d 2, p 1, patella d 2, tibia d 2, p 2, v 1, r 1, metatarsus p 1, v 3, r 1; Leg II: femur d 2, patella d 2, tibia d 1, p 2, v 1, r 1, metatarsus p 1, v 2, r 1; Leg III: femur d 1, v 1, patella d 1, tibia d 1, p 2, v 2, metatarsus d 3; Leg IV: tibia d 2, p 1, metatarsus d 2. Metatarsal trichobothria: <!--PageBreak-->Tm I: 0.13; Tm II: 0.22; Tm III: 0.27; Tm IV: 0.22. Leg measurements: I 6.35 (2.00, 0.75, 1.35, 1.50, 0.75); II 5.25 (1.50, 0.70, 1.10, 1.20, 0.75); III 3.35 (0.95, 0.45, 0.70, 0.75, 0.50); IV 4.60 (1.50, 0.50, 1.00, 1.00, 0.60).</p><p>Male unknown.</p><fig id="F13" position="float" orientation="portrait"><label>Figure 13.</label><caption><p><italic><tp:taxon-name>Karstia prolata</tp:taxon-name></italic> sp. n., female holotype. <bold>A</bold> Epigyne, ventral view <bold>B</bold> Vulva, posterior view <bold>C</bold> Vulva, dorsal view <bold>D</bold> Habitus, dorsal view <bold>E</bold> Habitus, ventral view <bold>F</bold> Habitus, lateral view. <bold>CD</bold> copulatory duct; <bold>S</bold> spermatheca. Scale bars: <bold>B</bold> as <bold>A, D, F</bold> as <bold>E</bold>.</p></caption><graphic xmlns:xlink="http://www.w3.org/1999/xlink" xlink:href="ZooKeys-255-001-g013.jpg" position="float" orientation="portrait" xlink:type="simple"/></fig><fig id="F14" position="float" orientation="portrait"><label>Figure 14.</label><caption><p><italic><tp:taxon-name>Karstia prolata</tp:taxon-name></italic> sp. n., female holotype. <bold>A</bold> Epigyne, ventral view <bold>B</bold> Vulva, dorsal view. <bold>CD</bold> copulatory duct; <bold>S</bold> spermatheca.</p></caption><graphic xmlns:xlink="http://www.w3.org/1999/xlink" xlink:href="ZooKeys-255-001-g014.jpg" position="float" orientation="portrait" xlink:type="simple"/></fig></tp:treatment-sec></tp:taxon-treatment>
