# Supplementary material for: Eleven new species of theridiosomatid spiders from southern China (Araneae, Theridiosomatidae)
Source: Zookeys. 2012 Dec 27;(255):1–48. doi: 10.3897/zookeys.255.3272 (PMC3560857; doi:10.3897/zookeys.255.3272)
Supplement: XML Treatment for Menglunia [file zookeys.255.3272-treatment7.xml]

<!DOCTYPE tp:taxon-treatment
  PUBLIC "-//TaxonX//DTD Taxonomic Treatment Publishing DTD v0 20100105//EN" "tax-treatment-NSO.dtd">
<tp:taxon-treatment xmlns:tp="http://www.plazi.org/taxpub"><tp:treatment-meta><mixed-citation publication-type="journal"><person-group><name><surname>Zhao</surname><given-names>Qingyuan</given-names></name><name><surname>Li</surname><given-names>Shuqiang</given-names></name></person-group><article-title>Eleven new species of theridiosomatid spiders from southern China (Araneae, Theridiosomatidae)</article-title><source>Zookeys</source><day>27</day><month>12</month><year>2012</year><volume>2012</volume><issue>255</issue><fpage>1</fpage><lpage>48</lpage><pub-id pub-id-type="doi">10.3897/zookeys.255.3272</pub-id></mixed-citation></tp:treatment-meta><tp:nomenclature><label>Genus</label><tp:taxon-name>
                            <tp:taxon-name-part taxon-name-part-type="genus">Menglunia</tp:taxon-name-part>
                        <object-id xmlns:xlink="http://www.w3.org/1999/xlink" xlink:type="simple">urn:lsid:zoobank.org:act:272F2972-D45B-4401-AD1E-62ADCB6D498E</object-id>
								<object-id xmlns:xlink="http://www.w3.org/1999/xlink" xlink:type="simple">http://species-id.net/wiki/Menglunia</object-id>
								</tp:taxon-name><tp:taxon-status xmlns:xlink="http://www.w3.org/1999/xlink" xlink:type="simple">gen. n.</tp:taxon-status></tp:nomenclature><tp:treatment-sec sec-type="Type species"><title>Type species.</title><p><italic><tp:taxon-name>Menglunia inaffecta</tp:taxon-name></italic> sp. n.
                        </p></tp:treatment-sec><tp:treatment-sec sec-type="Etymology"><title>Etymology.</title><p>The generic epithet refers to the place měng lún ( ) where these specimens were collected. Menglun Town is located at Xishuangbanna in Yunnan province, where tropical rain forest harbors countless species, both vertebrates and invertebrates. Gender is feminine.</p></tp:treatment-sec><tp:treatment-sec sec-type="Diagnosis"><title>Diagnosis.</title><p>Distinguished from other theridiosomatids by the extremely simple, short embolus, and the round, separated spermathecae. The pedipalp in males is an elliptical (slightly rectangular in total), theca-textured, and obscurely circumscribed structure (<xref ref-type="fig" rid="F15">Figs 15A, D</xref>). Conductor is less extensive, and fully covers the embolus (<xref ref-type="fig" rid="F18">Fig. 18A</xref>). The embolus is beak-like, and enveloped in conductor (<xref ref-type="fig" rid="F15">Fig. 15B</xref>). Unlike any other theridiosomatid genus, the median apophysis in <italic><tp:taxon-name>Menglunia</tp:taxon-name></italic> is merely a small projection, mildly curved without any sharp tip or trough (<xref ref-type="fig" rid="F15">Fig. 15A</xref>). Spermathecae similar to <italic><tp:taxon-name>Coddingtonia euryopoides</tp:taxon-name></italic> (<xref ref-type="bibr" rid="B5">Miller et al. 2009</xref>) and <italic><tp:taxon-name>Luangnam discobulbus</tp:taxon-name></italic> (Wunderlich, 2011), but instead of being elliptical and separated by their diameter, they are more rounded and separated by less than half of their diameter. Copulatory duct is shorter and forms a simple loop which is about the same height as spermathecae’s diameter, compared to the big loop and higher-positioned copulatory ducts in <italic>Coddingtonia euryopoides and L. discobulbus</italic> (<xref ref-type="fig" rid="F16">Fig. 16B</xref>).
                        </p></tp:treatment-sec><tp:treatment-sec sec-type="Species"><title>Species.</title><p><italic><tp:taxon-name>Menglunia inaffecta</tp:taxon-name></italic> sp. n.
                        </p></tp:treatment-sec><tp:treatment-sec><!--Section generated to contain objects referenced in tp:taxon-treatment.--><fig id="F15" position="float" orientation="portrait"><label>Figure 15.</label><caption><p><italic><tp:taxon-name>Menglunia inaffecta</tp:taxon-name></italic> sp. n., male holotype. <bold>A</bold> Pedipalp, prolateral view <bold>B</bold> Embolic division <bold>C</bold> Pedipalp, ventral view <bold>D</bold> Pedipalp, retrolateral view. <bold>E</bold> embolus; <bold>MA</bold> median apophysis; <bold>PC</bold> paracymbium; <bold>T</bold> tegulum. Scale bars: <bold>A, D</bold> as <bold>C</bold>.</p></caption><graphic xmlns:xlink="http://www.w3.org/1999/xlink" xlink:href="ZooKeys-255-001-g015.jpg" position="float" orientation="portrait" xlink:type="simple"/></fig><fig id="F18" position="float" orientation="portrait"><label>Figure 18.</label><caption><p><italic><tp:taxon-name>Menglunia inaffecta</tp:taxon-name></italic> sp. n., male holotype (<bold>A–B</bold>) and female paratype (<bold>C–D</bold>). <bold>A</bold> Pedipalp, prolateral view <bold>B</bold> Embolic division, retrolateral <bold>C</bold> Epigyne, ventral view <bold>D</bold> Vulva, dorsal view. <bold>CD</bold> copulatory duct; <bold>Co</bold> conductor; <bold>MA</bold> median apophysis <bold>S</bold> spermatheca.</p></caption><graphic xmlns:xlink="http://www.w3.org/1999/xlink" xlink:href="ZooKeys-255-001-g018.jpg" position="float" orientation="portrait" xlink:type="simple"/></fig><fig id="F16" position="float" orientation="portrait"><label>Figure 16.</label><caption><p><italic><tp:taxon-name>Menglunia inaffecta</tp:taxon-name></italic> sp. n., male holotype (<bold>C</bold>) and female paratype (<bold>A–B, D–F</bold>). <bold>A</bold> Epigyne, ventral view <bold>B</bold> Vulva, dorsal view <bold>C</bold> Male habitus, dorsal view <bold>D</bold> Female habitus , dorsal view <bold>E </bold>Female habitus, ventral view <bold>F</bold> Female habitus, lateral view. <bold>CD</bold> copulatory duct, <bold>S</bold> spermatheca. Scale bars: <bold>A</bold> as <bold>B, E</bold> as <bold>D</bold>.</p></caption><graphic xmlns:xlink="http://www.w3.org/1999/xlink" xlink:href="ZooKeys-255-001-g016.jpg" position="float" orientation="portrait" xlink:type="simple"/></fig></tp:treatment-sec><ref-list><ref id="B5"><mixed-citation xmlns:xlink="http://www.w3.org/1999/xlink" xlink:type="simple"><person-group><name name-style="western"><surname>Miller</surname><given-names>JA</given-names></name><name name-style="western"><surname>Griswold</surname><given-names>CE</given-names></name><name name-style="western"><surname>Yin</surname><given-names>CM</given-names></name></person-group> (<year>2009</year>)<article-title> The symphytognathoid spiders of the Gaoligongshan, Yunnan, China (Araneae, Araneoidea): Systematics and diversity of micro-orbweavers.</article-title><source>ZooKeys </source><volume>11</volume>: <fpage>9</fpage>-<lpage>195</lpage>. doi: <ext-link ext-link-type="uri" xlink:href="http://dx.doi.org/10.3897/zookeys.11.160-app.C.dt" xlink:type="simple">10.3897/zookeys.11.160-app.C.dt</ext-link></mixed-citation></ref></ref-list></tp:taxon-treatment>
