# Supplementary material for: Eleven new species of theridiosomatid spiders from southern China (Araneae, Theridiosomatidae)
Source: Zookeys. 2012 Dec 27;(255):1–48. doi: 10.3897/zookeys.255.3272 (PMC3560857; doi:10.3897/zookeys.255.3272)
Supplement: XML Treatment for Menglunia inaffecta [file zookeys.255.3272-treatment8.xml]

<!DOCTYPE tp:taxon-treatment
  PUBLIC "-//TaxonX//DTD Taxonomic Treatment Publishing DTD v0 20100105//EN" "tax-treatment-NSO.dtd">
<tp:taxon-treatment xmlns:tp="http://www.plazi.org/taxpub"><tp:treatment-meta><mixed-citation publication-type="journal"><person-group><name><surname>Zhao</surname><given-names>Qingyuan</given-names></name><name><surname>Li</surname><given-names>Shuqiang</given-names></name></person-group><article-title>Eleven new species of theridiosomatid spiders from southern China (Araneae, Theridiosomatidae)</article-title><source>Zookeys</source><day>27</day><month>12</month><year>2012</year><volume>2012</volume><issue>255</issue><fpage>1</fpage><lpage>48</lpage><pub-id pub-id-type="doi">10.3897/zookeys.255.3272</pub-id></mixed-citation></tp:treatment-meta><tp:nomenclature><tp:taxon-name>
                            <tp:taxon-name-part taxon-name-part-type="genus">Menglunia</tp:taxon-name-part>
                            <tp:taxon-name-part taxon-name-part-type="species">inaffecta</tp:taxon-name-part>
                        <object-id xmlns:xlink="http://www.w3.org/1999/xlink" xlink:type="simple">urn:lsid:zoobank.org:act:63DFDE88-8154-412E-B02E-47A71157F286</object-id>
								<object-id xmlns:xlink="http://www.w3.org/1999/xlink" xlink:type="simple">http://species-id.net/wiki/Menglunia_inaffecta</object-id>
								</tp:taxon-name><tp:taxon-status xmlns:xlink="http://www.w3.org/1999/xlink" xlink:type="simple">sp. n.</tp:taxon-status><xref ref-type="fig" rid="F15">Figs 15</xref><xref ref-type="fig" rid="F16"/><xref ref-type="fig" rid="F17"/><xref ref-type="fig" rid="F18">18</xref></tp:nomenclature><tp:treatment-sec sec-type="Material examined"><title>Material examined.</title><p>Holotype: CHINA, Yunnan: Menglun Town: Xishuangbanna Botanical Garden, <named-content xmlns:xlink="http://www.w3.org/1999/xlink" content-type="dwc:verbatimCoordinates" xlink:type="simple">21°55.035'N, 101°16.500'E</named-content>, elevation ca 558 m, 22 July 2007, primary tropical seasonal rain forest, searching, G. Zheng (IZCAS), 1 male.
                        </p><p>Paratypes: [same data as holotype] (IZCAS), 9 males, 9 females.</p></tp:treatment-sec><tp:treatment-sec sec-type="Etymology"><title>Etymology.</title><p>Its Latin origin ‘inaffectus’ means ‘natural and simple’, which refers to the simplicity of the structure of the male pedipalp; adjective.</p></tp:treatment-sec><tp:treatment-sec sec-type="Diagnosis"><title>Diagnosis.</title><p>See diagnosis for genus.</p></tp:treatment-sec><tp:treatment-sec sec-type="Description"><title>Description.</title><p>Carapace yellow tan. Sternum yellow with greenish brown margins and sparse hairs. Legs thick, yellow. Abdomen beige with small, irregularly-distributed greenish brown spots.</p><p>Male pedipalp: Patella with erect macroseta. Tibia with one trichobothrium. Paracymbium with a short pointed distal end (<xref ref-type="fig" rid="F17">Fig. 17A</xref>). Tegulum sub-oval. Median <!--PageBreak-->apophysis with a small projection oriented distoventrally (<xref ref-type="fig" rid="F15">Figs 15A</xref>, <xref ref-type="fig" rid="F18">18A</xref>). Conductor kidney-shaped, translucent theca. Embolus beak-shaped, stout (<xref ref-type="fig" rid="F15">Figs 15A–B</xref>, <xref ref-type="fig" rid="F17">17B</xref>).
                        </p><p>Vulva: Epigyne with obscure plate margins (<xref ref-type="fig" rid="F16">Figs 16A</xref>, <xref ref-type="fig" rid="F17">17A</xref>). Spermathecae round, separated from each other (<xref ref-type="fig" rid="F16">Fig. 16B</xref>). Copulatory duct short and simple (<xref ref-type="fig" rid="F16">Fig. 16B</xref>).<!--PageBreak-->
                        </p><p>Male (holotype): Total length 1.00, carapace 0.40 long, 0.44 wide, clypeus 0.05, sternum 0.30 long, 0.25 wide, coxae IV separated by 1.5 times their width. Posterior median eyes separated by less than half their diameter. Macrosetae: Leg I: patella d 2, tibia d 2, p 1; Leg II: patella d 1, tibia d 1, p 1, r 1; Leg III: patella d 2. Metatarsal trichobothria: Tm I: 0.27; Tm II: 0.38; Tm III: 0.36. Leg measurements: I 1.10 (0.31, 0.13, 0.25, 0.23, 0.18); II 0.84 (0.25, 0.06, 0.20, 0.20, 0.13); III 0.66 (0.18, 0.11, 0.13, 0.13, 0.11); IV 0.76 (0.19, 0.13, 0.19, 0.14, 0.11).</p><p>Female (one of paratypes): Total length 1.00, carapace 0.63 long, 0.48 wide, clypeus 0.05, sternum 0.30 long, 0.30 wide, coxae IV separated by 1.5 times their width. Posterior median eyes separated by less than half their diameter. Macrosetae as in male. Metatarsal trichobothria: Tm I: 0.32; Tm II: 0.38; Tm III: 0.29. Leg measurements: I 1.09 (0.32, 0.20, 0.24, 0.25, 0.18); II 1.02 (0.25, 0.19, 0.23, 0.20, 0.15); III 0.75 (0.19, 0.11, 0.13, 0.18, 0.14); IV 0.91 (0.25, 0.13, 0.21, 0.18, 0.14).</p><fig id="F15" position="float" orientation="portrait"><label>Figure 15.</label><caption><p><italic><tp:taxon-name>Menglunia inaffecta</tp:taxon-name></italic> sp. n., male holotype. <bold>A</bold> Pedipalp, prolateral view <bold>B</bold> Embolic division <bold>C</bold> Pedipalp, ventral view <bold>D</bold> Pedipalp, retrolateral view. <bold>E</bold> embolus; <bold>MA</bold> median apophysis; <bold>PC</bold> paracymbium; <bold>T</bold> tegulum. Scale bars: <bold>A, D</bold> as <bold>C</bold>.</p></caption><graphic xmlns:xlink="http://www.w3.org/1999/xlink" xlink:href="ZooKeys-255-001-g015.jpg" position="float" orientation="portrait" xlink:type="simple"/></fig><fig id="F16" position="float" orientation="portrait"><label>Figure 16.</label><caption><p><italic><tp:taxon-name>Menglunia inaffecta</tp:taxon-name></italic> sp. n., male holotype (<bold>C</bold>) and female paratype (<bold>A–B, D–F</bold>). <bold>A</bold> Epigyne, ventral view <bold>B</bold> Vulva, dorsal view <bold>C</bold> Male habitus, dorsal view <bold>D</bold> Female habitus , dorsal view <bold>E </bold>Female habitus, ventral view <bold>F</bold> Female habitus, lateral view. <bold>CD</bold> copulatory duct, <bold>S</bold> spermatheca. Scale bars: <bold>A</bold> as <bold>B, E</bold> as <bold>D</bold>.</p></caption><graphic xmlns:xlink="http://www.w3.org/1999/xlink" xlink:href="ZooKeys-255-001-g016.jpg" position="float" orientation="portrait" xlink:type="simple"/></fig><fig id="F17" position="float" orientation="portrait"><label>Figure 17.</label><caption><p><italic><tp:taxon-name>Alaria chengguanensis</tp:taxon-name></italic> sp. n., SEM of male paratype (<bold>A–B</bold>) and female paratype (<bold>C–F</bold>). <bold>A</bold> Pedipalp, retrolateral view <bold>B</bold> Pedipalp, retrolateral view, detail showing embolus  <bold>C</bold> Epigyne <bold>D</bold> ALS <bold>E </bold>PMS <bold>F</bold> PLS. <bold>AC</bold> aciniform gland spigot; <bold>AG</bold> aggregate gland spigot; <bold>ALS</bold> anterior lateral spinneret; <bold>CY</bold> cylindrical gland spigot <bold>E</bold> embolus; <bold>FL</bold> flagelliform gland spigot; <bold>MAP</bold> major ampullate gland spigot; <bold>mAP</bold> minor ampullate gland spigot; <bold>PC</bold> paracymbium; <bold>PI</bold> piriform gland spigot; <bold>PLS</bold> posterior lateral spinneret; <bold>PMS</bold> posterior median spinneret; <bold>t</bold> tartipore.</p></caption><graphic xmlns:xlink="http://www.w3.org/1999/xlink" xlink:href="ZooKeys-255-001-g017.jpg" position="float" orientation="portrait" xlink:type="simple"/></fig><fig id="F18" position="float" orientation="portrait"><label>Figure 18.</label><caption><p><italic><tp:taxon-name>Menglunia inaffecta</tp:taxon-name></italic> sp. n., male holotype (<bold>A–B</bold>) and female paratype (<bold>C–D</bold>). <bold>A</bold> Pedipalp, prolateral view <bold>B</bold> Embolic division, retrolateral <bold>C</bold> Epigyne, ventral view <bold>D</bold> Vulva, dorsal view. <bold>CD</bold> copulatory duct; <bold>Co</bold> conductor; <bold>MA</bold> median apophysis <bold>S</bold> spermatheca.</p></caption><graphic xmlns:xlink="http://www.w3.org/1999/xlink" xlink:href="ZooKeys-255-001-g018.jpg" position="float" orientation="portrait" xlink:type="simple"/></fig></tp:treatment-sec></tp:taxon-treatment>
