# Supplementary material for: Eleven new species of theridiosomatid spiders from southern China (Araneae, Theridiosomatidae)
Source: Zookeys. 2012 Dec 27;(255):1–48. doi: 10.3897/zookeys.255.3272 (PMC3560857; doi:10.3897/zookeys.255.3272)
Supplement: XML Treatment for Ogulnius hapalus [file zookeys.255.3272-treatment9.xml]

<!DOCTYPE tp:taxon-treatment
  PUBLIC "-//TaxonX//DTD Taxonomic Treatment Publishing DTD v0 20100105//EN" "tax-treatment-NSO.dtd">
<tp:taxon-treatment xmlns:tp="http://www.plazi.org/taxpub"><tp:treatment-meta><mixed-citation publication-type="journal"><person-group><name><surname>Zhao</surname><given-names>Qingyuan</given-names></name><name><surname>Li</surname><given-names>Shuqiang</given-names></name></person-group><article-title>Eleven new species of theridiosomatid spiders from southern China (Araneae, Theridiosomatidae)</article-title><source>Zookeys</source><day>27</day><month>12</month><year>2012</year><volume>2012</volume><issue>255</issue><fpage>1</fpage><lpage>48</lpage><pub-id pub-id-type="doi">10.3897/zookeys.255.3272</pub-id></mixed-citation></tp:treatment-meta><tp:nomenclature><tp:taxon-name>
                            <tp:taxon-name-part taxon-name-part-type="genus">Ogulnius</tp:taxon-name-part>
                            <tp:taxon-name-part taxon-name-part-type="species">hapalus</tp:taxon-name-part>
                        <object-id xmlns:xlink="http://www.w3.org/1999/xlink" xlink:type="simple">urn:lsid:zoobank.org:act:2CE2BCE0-15BC-488A-A363-872B6BA232F0</object-id>
								<object-id xmlns:xlink="http://www.w3.org/1999/xlink" xlink:type="simple">http://species-id.net/wiki/Ogulnius_hapalus</object-id>
								</tp:taxon-name><tp:taxon-status xmlns:xlink="http://www.w3.org/1999/xlink" xlink:type="simple">sp. n.</tp:taxon-status><xref ref-type="fig" rid="F19">Figs 19</xref><xref ref-type="fig" rid="F20"/><xref ref-type="fig" rid="F21">21</xref></tp:nomenclature><tp:treatment-sec sec-type="Material examined"><title>Material examined.</title><p>Holotype: CHINA, Yunnan: Menglun Town: Xishuangbanna Botanical Garden, <named-content xmlns:xlink="http://www.w3.org/1999/xlink" content-type="dwc:verbatimCoordinates" xlink:type="simple">21°55.035'N, 101°16.500'E</named-content>, elevation ca 558 m, 22 July 2007, primary tropical seasonal rain forest, fogging, G. Zheng (IZCAS), 1 male.
                        </p><p>Paratypes: [same data as holotype] (IZCAS), 2 males, 6 females.</p></tp:treatment-sec><tp:treatment-sec sec-type="Etymology"><title>Etymology.</title><p>This specific name describes the softness and fragility of this species. The Latin origin is ‘hapalus’ meaning ‘delicate and tender’; adjective.</p></tp:treatment-sec><tp:treatment-sec sec-type="Diagnosis"><title>Diagnosis.</title><p>Though lack of one genetic feature, which is fourth legs are longer than the first legs (subequal in females), other generic characteristics of <italic><tp:taxon-name>Ogulnius</tp:taxon-name></italic> can be seen in this species: tapering whip-like embolic apophysis in males (<xref ref-type="fig" rid="F19">Fig. 19C</xref>), transverse grooves on epigyne in females, separated and juxtaposed posterior median eyes (<xref ref-type="bibr" rid="B3">Coddington 1986</xref>). Males distinguished from other described <italic><tp:taxon-name>Ogulnius</tp:taxon-name></italic> species by the shape of median apophysis and the proportion of embolic apophysis. The median apophysis in <italic><tp:taxon-name>Ogulnius hapalus</tp:taxon-name></italic>.is similar to that in <italic><tp:taxon-name>Ogulnius gloriae</tp:taxon-name></italic> (<xref ref-type="bibr" rid="B3">Coddington 1986</xref>: fig. 99): mesally wide, with a projection oriented distoventrally (<xref ref-type="fig" rid="F19">Fig. 19A</xref>). The embolic apophysis is proportionately longer than that in <italic><tp:taxon-name>Ogulnius barbandrewsi</tp:taxon-name></italic> (<xref ref-type="bibr" rid="B5">Miller et al. 2009</xref>: fig. 5F). The Females distinguished by the routing of copulatory ducts and the peanut-shaped spermathecae. The fold made by the copulatory ducts is bending outwardly (<xref ref-type="fig" rid="F20">Fig. 20B</xref>), instead of in<!--PageBreak--><!--PageBreak--><!--PageBreak-->wardly as in <italic><tp:taxon-name>Ogulnius barbandrewsi</tp:taxon-name></italic> (Miller et al. 1986: fig. 3D). The posterior lip of epigyne in <italic><tp:taxon-name>Ogulnius hapalus</tp:taxon-name></italic> concave in stead of convex as in <italic><tp:taxon-name>Ogulnius pullus</tp:taxon-name></italic> (<xref ref-type="bibr" rid="B1">Brignoli 1981</xref>: fig.1).
                        </p></tp:treatment-sec><tp:treatment-sec sec-type="Description"><title>Description.</title><p>Carapace pale yellow. Sternum ivory. Legs pale yellow, semi-transparent. Abdomen pale with soft, translucent cuticle.</p><p>Male pedipalp: Patella with strong sinuous macroseta. Tibia with one trichobothrium. Paracymbium slim with filiform projection distally. Median apophysis curvy, mesally wide, with apex oriented distoventrally (<xref ref-type="fig" rid="F19">Figs 19A</xref>, <xref ref-type="fig" rid="F21">21A</xref>). Conductor a translucent theca covering about two thirds length of the long filiform embolic apophysis (<xref ref-type="fig" rid="F19">Figs 19C–D</xref>).
                        </p><p>Vulva: Epigyne with transverse groove and a concave posterior margin (<xref ref-type="fig" rid="F20">Fig. 20A</xref>). Spermathecae peanut-shaped, juxtaposed (<xref ref-type="fig" rid="F20">Fig. 20B</xref>). Copulatory ducts bend downwardly at top and wide at entrance (<xref ref-type="fig" rid="F20">Figs 20B</xref>, <xref ref-type="fig" rid="F21">21B</xref><!--PageBreak-->).
                        </p><p>Male: Total length 1.00, carapace 0.50 long, 0.40 wide, clypeus 0.09, sternum 0.25 long, 0.25 wide, coxae IV separated by 2.00 times their width. Posterior median eyes separated by 1.5 times their diameter. Macrosetae: Leg I: patella d 1, tibia d 1, p 1; Leg II: patella d 1, tibia d 1; Leg III: patella d 1, tibia d 1; Leg IV: patella d 1, tibia d 1. Metatarsal trichobothria: Tm I: 0.23; Tm II: 0.19; Tm III: 0.27. Leg measurements: I 1.00 (0.30, 0.18, 0.20, 0.20, 0.12); II 0.87 (0.26, 0.12, 0.20, 0.16, 0.13); III 0.57 (0.11, 0.10, 0.11, 0.15, 0.10); IV 0.64 (0.15, 0.10, 0.14, 0.15, 0.10).</p><p>Female: Total length 1.41, carapace: 0.50 long, 0.44 wide, clypeus 0.23, sternum 0.30 long, 0.25 wide, coxae IV separated by 2.00 times their width. Posterior median eyes separated 1.5 times their diameter. Macrosetae as in male. Metatarsal trichobothria: Tm I: 0.25; Tm II: 0.21; Tm III: 0.27. Leg measurements: I 0.95 (0.20, 0.25, 0.15, 0.20, 0.15); II 0.82 (0.25, 0.12, 0.15, 0.15, 0.15); III 0.62 (0.12, 0.10, 0.15, 0.15, 0.10); IV 0.90 (0.30, 0.15, 0.15, 0.20, 0.10).</p><fig id="F19" position="float" orientation="portrait"><label>Figure 19.</label><caption><p><italic><tp:taxon-name>Ogulnius hapalus</tp:taxon-name></italic> sp. n., male holotype. <bold>A</bold> Pedipalp, prolateral view <bold>B</bold> Pedipalp, ventral view <bold>C</bold> Embolic division, retrolateral view <bold>D</bold> Pedipalp, retrolateral view. <bold>Co</bold> conductor; <bold>EA</bold> embolic apophysis; <bold>MA</bold> median apophysis <bold>T</bold> tegulum. Scale bars: <bold>D</bold> as <bold>A, C</bold> as <bold>B</bold>.</p></caption><graphic xmlns:xlink="http://www.w3.org/1999/xlink" xlink:href="ZooKeys-255-001-g019.jpg" position="float" orientation="portrait" xlink:type="simple"/></fig><fig id="F20" position="float" orientation="portrait"><label>Figure 20.</label><caption><p><italic><tp:taxon-name>Ogulnius hapalus</tp:taxon-name></italic> sp. n., male holotype (<bold>C</bold>) and female paratype (<bold>A–B, D–F</bold>). <bold>A</bold> Epigyne, ventral view <bold>B</bold> Vulva, dorsal view <bold>C</bold> Male habitus, dorsal view <bold>D</bold> Female habitus, dorsal view <bold>E</bold> Female habitus, ventral view <bold>F</bold> Female habitus, lateral view. <bold>CD</bold> copulatory duct; <bold>S</bold> spermatheca. Scale bars: <bold>B</bold> as <bold>A, D, E</bold> as <bold>F</bold>.</p></caption><graphic xmlns:xlink="http://www.w3.org/1999/xlink" xlink:href="ZooKeys-255-001-g020.jpg" position="float" orientation="portrait" xlink:type="simple"/></fig><fig id="F21" position="float" orientation="portrait"><label>Figure 21.</label><caption><p><italic><tp:taxon-name>Ogulnius hapalus</tp:taxon-name></italic> sp. n., male holotype (<bold>A–B</bold>) and female paratype (<bold>C–D</bold>). <bold>A</bold> Pedipalp, prolateral view <bold>B</bold> Embolic division, retrolateral view <bold>C</bold> Epigyne, ventral view <bold>D</bold> Vulva, dorsal view. <bold>CD</bold> copulatory duct; <bold>Co</bold> conductor; <bold>MA</bold> median apophysis; <bold>S</bold> spermatheca.</p></caption><graphic xmlns:xlink="http://www.w3.org/1999/xlink" xlink:href="ZooKeys-255-001-g021.jpg" position="float" orientation="portrait" xlink:type="simple"/></fig></tp:treatment-sec><ref-list><ref id="B3"><mixed-citation xmlns:xlink="http://www.w3.org/1999/xlink" xlink:type="simple"><person-group><name name-style="western"><surname>Coddington</surname><given-names>JA</given-names></name></person-group> (<year>1986</year>)<article-title> The genera of the spider family Theridiosomatidae.</article-title><source>Smithsonian Contributions to Zoology </source><volume>422</volume>: <fpage>1</fpage>-<lpage>96</lpage>. doi: <ext-link ext-link-type="uri" xlink:href="http://dx.doi.org/10.5479/si.00810282.422" xlink:type="simple">10.5479/si.00810282.422</ext-link></mixed-citation></ref><ref id="B5"><mixed-citation xmlns:xlink="http://www.w3.org/1999/xlink" xlink:type="simple"><person-group><name name-style="western"><surname>Miller</surname><given-names>JA</given-names></name><name name-style="western"><surname>Griswold</surname><given-names>CE</given-names></name><name name-style="western"><surname>Yin</surname><given-names>CM</given-names></name></person-group> (<year>2009</year>)<article-title> The symphytognathoid spiders of the Gaoligongshan, Yunnan, China (Araneae, Araneoidea): Systematics and diversity of micro-orbweavers.</article-title><source>ZooKeys </source><volume>11</volume>: <fpage>9</fpage>-<lpage>195</lpage>. doi: <ext-link ext-link-type="uri" xlink:href="http://dx.doi.org/10.3897/zookeys.11.160-app.C.dt" xlink:type="simple">10.3897/zookeys.11.160-app.C.dt</ext-link></mixed-citation></ref><ref id="B1"><mixed-citation xmlns:xlink="http://www.w3.org/1999/xlink" xlink:type="simple"><person-group><name name-style="western"><surname>Brignoli</surname><given-names>PM</given-names></name></person-group> (<year>1981</year>)<article-title> Spiders from the Philippines IV. A new <italic>Ogulnius</italic> and notes on some other oriented and Japanese Theridiosomatidae (Araneae).</article-title><source>Acta Arachnologica </source><volume>30</volume>: <fpage>9</fpage>-<lpage>19</lpage>. doi: <ext-link ext-link-type="uri" xlink:href="http://dx.doi.org/10.2476/asjaa.30.9" xlink:type="simple">10.2476/asjaa.30.9</ext-link></mixed-citation></ref></ref-list></tp:taxon-treatment>
