# Supplementary material for: Eleven new species of theridiosomatid spiders from southern China (Araneae, Theridiosomatidae)
Source: Zookeys. 2012 Dec 27;(255):1–48. doi: 10.3897/zookeys.255.3272 (PMC3560857; doi:10.3897/zookeys.255.3272)
Supplement: XML Treatment for Theridiosoma plumaria [file zookeys.255.3272-treatment10.xml]

<!DOCTYPE tp:taxon-treatment
  PUBLIC "-//TaxonX//DTD Taxonomic Treatment Publishing DTD v0 20100105//EN" "tax-treatment-NSO.dtd">
<tp:taxon-treatment xmlns:tp="http://www.plazi.org/taxpub"><tp:treatment-meta><mixed-citation publication-type="journal"><person-group><name><surname>Zhao</surname><given-names>Qingyuan</given-names></name><name><surname>Li</surname><given-names>Shuqiang</given-names></name></person-group><article-title>Eleven new species of theridiosomatid spiders from southern China (Araneae, Theridiosomatidae)</article-title><source>Zookeys</source><day>27</day><month>12</month><year>2012</year><volume>2012</volume><issue>255</issue><fpage>1</fpage><lpage>48</lpage><pub-id pub-id-type="doi">10.3897/zookeys.255.3272</pub-id></mixed-citation></tp:treatment-meta><tp:nomenclature><tp:taxon-name>
                            <tp:taxon-name-part taxon-name-part-type="genus">Theridiosoma</tp:taxon-name-part>
                            <tp:taxon-name-part taxon-name-part-type="species">plumaria</tp:taxon-name-part>
                        <object-id xmlns:xlink="http://www.w3.org/1999/xlink" xlink:type="simple">urn:lsid:zoobank.org:act:34DDB1DE-B435-4A41-8EF7-A40B43ACC9E0</object-id>
								<object-id xmlns:xlink="http://www.w3.org/1999/xlink" xlink:type="simple">http://species-id.net/wiki/Theridiosoma_plumaria</object-id>
								</tp:taxon-name><tp:taxon-status xmlns:xlink="http://www.w3.org/1999/xlink" xlink:type="simple">sp. n.</tp:taxon-status><xref ref-type="fig" rid="F22">Figs 22</xref><xref ref-type="fig" rid="F23">23</xref></tp:nomenclature><tp:treatment-sec sec-type="Material examined"><title>Material examined.</title><p>Holotype: CHINA, Hainan: Mt. Jianfengling National Nature Reserve: Tianchi watershed <named-content xmlns:xlink="http://www.w3.org/1999/xlink" content-type="dwc:verbatimCoordinates" xlink:type="simple">18°44.383'N, 108°51.062'E</named-content>, elevation ca 888 m, 19 July 2007, S. Li (IZCAS), 1 male.
                        </p><p>Paratype: CHINA: Hainan: Mt. Bawangling National Nature Reserve, 5 kilometers past Dongerjianchazhan, <named-content xmlns:xlink="http://www.w3.org/1999/xlink" content-type="dwc:verbatimCoordinates" xlink:type="simple">19°05.186'N, 109°11.802'E</named-content>, elevation ca 1010 m, 25 July 2007, S. Li (IZCAS), 1 male.
                        </p></tp:treatment-sec><tp:treatment-sec sec-type="Etymology"><title>Etymology.</title><p>The specific name was taken from the Latin word ‘plumarius’ which means ‘of feathers’. It refers to the plumose branching of its conductor theca (<xref ref-type="fig" rid="F22">Figs 22B–C</xref>); adjective.
                        </p></tp:treatment-sec><tp:treatment-sec sec-type="Diagnosis"><title>Diagnosis.</title><p>Males, similar to <italic><tp:taxon-name>Theridiosoma gemmosum</tp:taxon-name></italic> (L. Koch) (<xref ref-type="bibr" rid="B3">Coddington 1986</xref>: figs 134, 135), distinguished from any other known male <italic><tp:taxon-name>Theridiosoma</tp:taxon-name></italic> from Asia by the following characters: broader, slightly groovy median apophysis with an acuminated tip, and the exposed branchings of embolic apophysis (<xref ref-type="fig" rid="F22">Fig. 22A</xref>).
                        </p></tp:treatment-sec><tp:treatment-sec sec-type="Description"><title>Description.</title><p>Carapace yellow tan. Sternum yellow with brown margins. Legs yellow. Abdomen tan with sparse silver specks and symmetric dark grey patches.</p><p>Male pedipalp: Patella with strong macroseta. Tibia with two trichobothria. Paracymbium hooked with pointed distal end. Tegulum large with tuberculate mesal lobe <!--PageBreak--><!--PageBreak-->(<xref ref-type="fig" rid="F22">Figs 22A, D</xref>). Median apophysis a curved lobe attenuate distally. Conductor a translucent theca covering fragmented embolic apophysis, with plumose branching and erect tip near tegulum (<xref ref-type="fig" rid="F22">Fig. 22B</xref>). Embolic apophysis fragment tips protruding out of the conductor (<xref ref-type="fig" rid="F22">Figs 22A–C</xref>). Embolic apophysis fragments long, slim (<xref ref-type="fig" rid="F22">Figs 22D</xref>, <xref ref-type="fig" rid="F23">23B</xref>).
                        </p><p>Male: Total length 1.60, carapace 0.80 long, 0.80 wide, clypeus 0.20, sternum 0.40 long, 0.40 wide, coxae IV separated by their width. Posterior median eyes separated by less than half their diameter. Macrosetae: Leg I: femur p 1, patella d 1, tibia d 1, p 1, r 1; Leg II: femur r 1, patella d 1, tibia d 1, p 1, r 1; Leg III: patella d 1, tibia p 1, r 1, metatarsus p 1; Leg IV: patella d 2, tibia d 1. Metatarsal trichobothria: Tm I: 0.0.25; Tm II: 0.19. Leg measurements: I 3.16 (0.93, 0.35, 0.75, 0.75, 0.38); II 2.80 (0.88, 0.28, 0.63, 0.63, 0.38); III 1.66 (0.50, 0.18, 0.35, 0.38, 0.25); IV 1.83 (0.50, 0.25, 0.38, 0.45, 0.25).</p><fig id="F22" position="float" orientation="portrait"><label>Figure 22.</label><caption><p><italic><tp:taxon-name>Theridiosoma plumaria</tp:taxon-name></italic> sp. n., male holotype. <bold>A</bold> Pedipalp, prolateral view <bold>B</bold> Pedipalp, retrolateral view <bold>C</bold> Pedipalp, ventral view <bold>D</bold> Embolic division, retrolateral view. <bold>Co</bold> conductor; <bold>EA</bold> embolic apophysis; MA median apophysis; <bold>T</bold> tegulum. Scale bars: <bold>B, C</bold> as <bold>A</bold>.</p></caption><graphic xmlns:xlink="http://www.w3.org/1999/xlink" xlink:href="ZooKeys-255-001-g022.jpg" position="float" orientation="portrait" xlink:type="simple"/></fig><fig id="F23" position="float" orientation="portrait"><label>Figure 23.</label><caption><p><italic><tp:taxon-name>Theridiosoma plumaria</tp:taxon-name></italic> sp. n., male holotype. <bold>A</bold> Pedipalp, prolateral view <bold>B</bold> Embolic division, retrolateral view. <bold>Co</bold> conductor; <bold>EA</bold> embolic apophysis; <bold>MA</bold> median apophysis; <bold>T</bold> tegulum.</p></caption><graphic xmlns:xlink="http://www.w3.org/1999/xlink" xlink:href="ZooKeys-255-001-g023.jpg" position="float" orientation="portrait" xlink:type="simple"/></fig><p>Female unknown</p></tp:treatment-sec><ref-list><ref id="B3"><mixed-citation xmlns:xlink="http://www.w3.org/1999/xlink" xlink:type="simple"><person-group><name name-style="western"><surname>Coddington</surname><given-names>JA</given-names></name></person-group> (<year>1986</year>)<article-title> The genera of the spider family Theridiosomatidae.</article-title><source>Smithsonian Contributions to Zoology </source><volume>422</volume>: <fpage>1</fpage>-<lpage>96</lpage>. doi: <ext-link ext-link-type="uri" xlink:href="http://dx.doi.org/10.5479/si.00810282.422" xlink:type="simple">10.5479/si.00810282.422</ext-link></mixed-citation></ref></ref-list></tp:taxon-treatment>
