# Supplementary material for: Eleven new species of theridiosomatid spiders from southern China (Araneae, Theridiosomatidae)
Source: Zookeys. 2012 Dec 27;(255):1–48. doi: 10.3897/zookeys.255.3272 (PMC3560857; doi:10.3897/zookeys.255.3272)
Supplement: XML Treatment for Theridiosoma triumphalis [file zookeys.255.3272-treatment11.xml]

<!DOCTYPE tp:taxon-treatment
  PUBLIC "-//TaxonX//DTD Taxonomic Treatment Publishing DTD v0 20100105//EN" "tax-treatment-NSO.dtd">
<tp:taxon-treatment xmlns:tp="http://www.plazi.org/taxpub"><tp:treatment-meta><mixed-citation publication-type="journal"><person-group><name><surname>Zhao</surname><given-names>Qingyuan</given-names></name><name><surname>Li</surname><given-names>Shuqiang</given-names></name></person-group><article-title>Eleven new species of theridiosomatid spiders from southern China (Araneae, Theridiosomatidae)</article-title><source>Zookeys</source><day>27</day><month>12</month><year>2012</year><volume>2012</volume><issue>255</issue><fpage>1</fpage><lpage>48</lpage><pub-id pub-id-type="doi">10.3897/zookeys.255.3272</pub-id></mixed-citation></tp:treatment-meta><tp:nomenclature><tp:taxon-name>
                            <tp:taxon-name-part taxon-name-part-type="genus">Theridiosoma</tp:taxon-name-part>
                            <tp:taxon-name-part taxon-name-part-type="species">triumphalis</tp:taxon-name-part>
                        <object-id xmlns:xlink="http://www.w3.org/1999/xlink" xlink:type="simple">urn:lsid:zoobank.org:act:958EEF84-677E-4E46-B673-AA78B5FF63E6</object-id>
								<object-id xmlns:xlink="http://www.w3.org/1999/xlink" xlink:type="simple">http://species-id.net/wiki/Theridiosoma_triumphalis</object-id>
								</tp:taxon-name><tp:taxon-status xmlns:xlink="http://www.w3.org/1999/xlink" xlink:type="simple">sp. n.</tp:taxon-status><xref ref-type="fig" rid="F24">Figs 24</xref><xref ref-type="fig" rid="F25">25</xref></tp:nomenclature><tp:treatment-sec sec-type="Material examined"><title>Material examined.</title><p>Holotype: CHINA, Hainan: Mt. Jianfengling National Nature Reserve: Tianchi watershed, <named-content xmlns:xlink="http://www.w3.org/1999/xlink" content-type="dwc:verbatimCoordinates" xlink:type="simple">18°44.383'N, 108°51.062'E</named-content>, elevation ca 888 m, 19 July 2007, S. Li (IZCAS), 1 male<!--PageBreak--><!--PageBreak-->.
                        </p></tp:treatment-sec><tp:treatment-sec sec-type="Etymology"><title>Etymology.</title><p>The specific Latin word ‘triumphalis’ meaning ‘of victory’ refers to the 'V'-shaped conformation made by the two embolic apophysis fragments (<xref ref-type="fig" rid="F24">Figs 24A, B</xref>, <xref ref-type="fig" rid="F25">25B</xref>); adjective.
                        </p></tp:treatment-sec><tp:treatment-sec sec-type="Diagnosis"><title>Diagnosis.</title><p>Males distinguished from other described Asian <italic><tp:taxon-name>Theridiosoma</tp:taxon-name></italic> species by the shape of median apophysis: a small, curved projection with an attenuated tip extending distoventrally (<xref ref-type="fig" rid="F24">Fig. 24B</xref>). Embolic apophysis fragmented, similar to <italic><tp:taxon-name>Theridiosoma caaguara</tp:taxon-name></italic> (<xref ref-type="bibr" rid="B7">Rodrigues and Ott 2005</xref>: figs 4, 5), but different in details: four pieces of different shapes, the longest one with a whip-like tip, the longer one broad, with a blunt end (<xref ref-type="fig" rid="F24">Fig. 24C</xref>).
                        </p></tp:treatment-sec><tp:treatment-sec sec-type="Description"><title>Description.</title><p>Carapace yellow tan. Sternum yellow with dark margins. Legs yellow. Due to poor preservation condition, abdomen too shriveled to make out its original color pattern.</p><p>Male pedipalp: Patella with strong macroseta. Paracymbium elongate with attenuated tip. Tegulum smooth with tuberculate ventral ridge. Median apophysis curved lobe with attenuated distal end. Conductor translucent theca covering most fragmented embolic apophysis, with a small rough ventral area (<xref ref-type="fig" rid="F24">Fig. 24A</xref>). Two embolic apophysis fragment tips protruding out of the conductor tip to form a 'V'-shaped conformation (<xref ref-type="fig" rid="F24">Fig. 24B</xref>). Embolic apophysis with four separate sclerotic fragments (<xref ref-type="fig" rid="F24">Figs 24C</xref>, <xref ref-type="fig" rid="F25">25A</xref>).
                        </p><p><!--PageBreak-->Male: Total length 1.7, carapace 0.50 long, 0.50 wide, clypeus 0.09, sternum 0.31 long, 0.31 wide, coxae IV separated by their width. Posterior median eyes separated by less than half their diameter. Macrosetae: Leg I: femur r 1, patella d 1, tibia d 1, p 1; Leg II: patella d 1, tibia d 2, p 1; Leg III: tibia p 1; Leg IV: tibia d 1. Metatarsal trichobothria: Tm I: 0.21; Tm II: 0.27; Tm III: 0.20. Leg measurements: I 2.01 (0.63, 0.25, 0.50, 0.38, 0.25); II 1.76 (0.50, 0.25, 0.38, 0.38, 0.25); III 1.33 (0.30, 0.13, 0.15, 0.25, 0.15); IV 1.14 (0.38, 0.13, 0.25, 0.25, 0.13).</p><fig id="F24" position="float" orientation="portrait"><label>Figure 24.</label><caption><p><italic><tp:taxon-name>Theridiosoma triumphalis</tp:taxon-name></italic> sp. n., male holotype. <bold>A</bold> Right pedipalp, prolateral view <bold>B</bold> Right pedipalp, retrolateral view <bold>C</bold> Embolic division, retrolateral view <bold>D</bold> Right pedipalp, ventral view. <bold>Co</bold> conductor; <bold>EA</bold> embolic apophysis; <bold>MA</bold> median apophysis; <bold>T</bold> tegulum. Scale bars: <bold>B</bold> as <bold>A</bold>.</p></caption><graphic xmlns:xlink="http://www.w3.org/1999/xlink" xlink:href="ZooKeys-255-001-g024.jpg" position="float" orientation="portrait" xlink:type="simple"/></fig><fig id="F25" position="float" orientation="portrait"><label>Figure 25.</label><caption><p><italic><tp:taxon-name>Theridiosoma triumphalis</tp:taxon-name></italic> sp. n., male holotype. <bold>A</bold> Embolic division, retrolateral view <bold>B</bold> Right pedipalp, prolateral view. <bold>Co</bold> conductor; <bold>EA</bold> embolic apophysis; <bold>MA</bold> median apophysis; <bold>T</bold> tegulum.</p></caption><graphic xmlns:xlink="http://www.w3.org/1999/xlink" xlink:href="ZooKeys-255-001-g025.jpg" position="float" orientation="portrait" xlink:type="simple"/></fig><p>Female unknown</p></tp:treatment-sec><ref-list><ref id="B7"><mixed-citation xmlns:xlink="http://www.w3.org/1999/xlink" xlink:type="simple"><person-group><name name-style="western"><surname>Rodrigues</surname><given-names>ENL</given-names></name><name name-style="western"><surname>Ott</surname><given-names>R</given-names></name></person-group> (<year>2005</year>)<article-title> Aranhas da família Theridiosomatidae: espécie nova e novas ocorrências no Brasil.</article-title><source>Iheringia, Série Zoologia </source><volume>95</volume> (<issue>4</issue>): <fpage>441</fpage>-<lpage>443</lpage>. doi: <ext-link ext-link-type="uri" xlink:href="http://dx.doi.org/10.1590/S0073-47212005000400016" xlink:type="simple">10.1590/S0073-47212005000400016</ext-link></mixed-citation></ref></ref-list></tp:taxon-treatment>
