# Supplementary material for: Eleven new species of theridiosomatid spiders from southern China (Araneae, Theridiosomatidae)
Source: Zookeys. 2012 Dec 27;(255):1–48. doi: 10.3897/zookeys.255.3272 (PMC3560857; doi:10.3897/zookeys.255.3272)
Supplement: XML Treatment for Theridiosoma vimineum [file zookeys.255.3272-treatment12.xml]

<!DOCTYPE tp:taxon-treatment
  PUBLIC "-//TaxonX//DTD Taxonomic Treatment Publishing DTD v0 20100105//EN" "tax-treatment-NSO.dtd">
<tp:taxon-treatment xmlns:tp="http://www.plazi.org/taxpub"><tp:treatment-meta><mixed-citation publication-type="journal"><person-group><name><surname>Zhao</surname><given-names>Qingyuan</given-names></name><name><surname>Li</surname><given-names>Shuqiang</given-names></name></person-group><article-title>Eleven new species of theridiosomatid spiders from southern China (Araneae, Theridiosomatidae)</article-title><source>Zookeys</source><day>27</day><month>12</month><year>2012</year><volume>2012</volume><issue>255</issue><fpage>1</fpage><lpage>48</lpage><pub-id pub-id-type="doi">10.3897/zookeys.255.3272</pub-id></mixed-citation></tp:treatment-meta><tp:nomenclature><tp:taxon-name>
                            <tp:taxon-name-part taxon-name-part-type="genus">Theridiosoma</tp:taxon-name-part>
                            <tp:taxon-name-part taxon-name-part-type="species">vimineum</tp:taxon-name-part>
                        <object-id xmlns:xlink="http://www.w3.org/1999/xlink" xlink:type="simple">urn:lsid:zoobank.org:act:7E3616F4-8E17-4E5D-9892-98A2860B8AC3</object-id>
								<object-id xmlns:xlink="http://www.w3.org/1999/xlink" xlink:type="simple">http://species-id.net/wiki/Theridiosoma_vimineum</object-id>
								</tp:taxon-name><tp:taxon-status xmlns:xlink="http://www.w3.org/1999/xlink" xlink:type="simple">sp. n.</tp:taxon-status><xref ref-type="fig" rid="F26">Figs 26</xref><xref ref-type="fig" rid="F27">27</xref></tp:nomenclature><tp:treatment-sec sec-type="Material examined"><title>Material examined.</title><p>Holotype: CHINA, Yunnan: Menglun Town: Xingshuangbanna Botanical Garden, <named-content xmlns:xlink="http://www.w3.org/1999/xlink" content-type="dwc:verbatimCoordinates" xlink:type="simple">21°55.428'N, 101°16.441'E</named-content>, elevation ca 598 m, 19–26 May 2007, primary tropical seasonal rain forest, searching, G. Zheng (IZCAS), 1 male.
                        </p></tp:treatment-sec><tp:treatment-sec sec-type="Etymology"><title>Etymology.</title><p>The specific name is derived from Latin word ‘vimineus’ meaning ‘pliant’, refers to the long, pliant apophysis that protrudes from the conductor (<xref ref-type="fig" rid="F26">Fig. 26B</xref>); adjective.
                        </p></tp:treatment-sec><tp:treatment-sec sec-type="Diagnosis"><title>Diagnosis.</title><p>Males similar to <italic><tp:taxon-name>Theridiosoma semiargentum</tp:taxon-name></italic> (Simon) (<xref ref-type="bibr" rid="B3">Coddington 1986</xref>: figs 154, 156), but different in the details of embolic apophysis fragments and the shape of median apophysis. The apophysis protruding from the conductor is longer and slimmer in <italic><tp:taxon-name>Theridiosoma vimineum</tp:taxon-name></italic>, spur on the conductor is absent, and the median apophysis lacks a pointed hook at the tip.
                        </p></tp:treatment-sec><tp:treatment-sec sec-type="Description"><title>Description.</title><p>Carapace yellow. Sternum tan with dark margins. Legs yellow. Abdomen tan with light grey spots randomly distributed on the dorsal area.</p><p>Male pedipalp: Patella with macroseta. Tibia with one trichobothrium. Paracymbium elongate with sharp tip. Tegulum smooth with rough mesal lobe. Median apophysis slightly grooved, semi-transparent at the distal end (<xref ref-type="fig" rid="F26">Figs 26B</xref>, <xref ref-type="fig" rid="F27">27B</xref>). Conductor translucent theca with a hooked end oriented proximally (<xref ref-type="fig" rid="F26">Fig. 26A</xref>). A piece of long, flat embolic apophysis fragment with a attenuated tip protruding from the ridge of conductor and stretching toward median apophysis (<xref ref-type="fig" rid="F26">Figs 26B, D</xref>). Embolic apophysis fragmented into long, slim bristles (<xref ref-type="fig" rid="F26">Fig. 26C</xref>).
                        </p><p>Male: Total length 1.75, carapace 0.95 long, 0.50 wide, clypeus 0.19, sternum 1.54 long, 0.35 wide, coxae IV separated by their width. Posterior median eyes separated by their diameter. Macrosetae: Leg I: femur d 1, patella d 2, tibia d 2, p 1; Leg II: patella d 2, tibia d 2, r 1; Leg III: patella d 1, tibia r 2; Leg IV: tibia d 1. Metatarsal trichobothria: Tm I: 0.23; Tm II: 0.20. Leg measurements: I 2.18 (0.68, 0.25, 0.50, 0.50, 0.25); II 1.86 (0.63, 0.20, 0.38, 0.40, 0.25); III 1.03 (0.35, 0.13, 0.15, 0.25, 0.15); IV 1.31 (0.38, 0.18, 0.30, 0.30, 0.15).</p><p>Female unknown<!--PageBreak--><!--PageBreak--></p><fig id="F26" position="float" orientation="portrait"><label>Figure 26.</label><caption><p><italic><tp:taxon-name>Theridiosoma vimineum</tp:taxon-name></italic> sp. n., male holotype. <bold>A</bold> Right pedipalp, prolateral view <bold>B</bold> Right pedipalp, retrolateral view <bold>C</bold> Embolic division of right pedipalp, retrolateral view <bold>D</bold> Right pedipalp, ventral view. <bold>Co</bold> conductor; <bold>EA</bold> embolic apophysis; <bold>MA</bold> median apophysis; <bold>PC</bold> paracymbium; <bold>T</bold> tegulum. Scale bars: <bold>A</bold> as <bold>B</bold>.</p></caption><graphic xmlns:xlink="http://www.w3.org/1999/xlink" xlink:href="ZooKeys-255-001-g026.jpg" position="float" orientation="portrait" xlink:type="simple"/></fig><fig id="F27" position="float" orientation="portrait"><label>Figure 27.</label><caption><p><italic><tp:taxon-name>Theridiosoma vimineum</tp:taxon-name></italic> sp. n., male holotype. <bold>A</bold> Embolic division of right pedipalp, retrolateral view <bold>B</bold> Right pedipalp, prolateral view. <bold>Co</bold> conductor; <bold>EA</bold> embolic apophysis; <bold>MA</bold> median apophysis; <bold>T</bold> tegulum.</p></caption><graphic xmlns:xlink="http://www.w3.org/1999/xlink" xlink:href="ZooKeys-255-001-g027.jpg" position="float" orientation="portrait" xlink:type="simple"/></fig></tp:treatment-sec><ref-list><ref id="B3"><mixed-citation xmlns:xlink="http://www.w3.org/1999/xlink" xlink:type="simple"><person-group><name name-style="western"><surname>Coddington</surname><given-names>JA</given-names></name></person-group> (<year>1986</year>)<article-title> The genera of the spider family Theridiosomatidae.</article-title><source>Smithsonian Contributions to Zoology </source><volume>422</volume>: <fpage>1</fpage>-<lpage>96</lpage>. doi: <ext-link ext-link-type="uri" xlink:href="http://dx.doi.org/10.5479/si.00810282.422" xlink:type="simple">10.5479/si.00810282.422</ext-link></mixed-citation></ref></ref-list></tp:taxon-treatment>
