# Supplementary material for: Eleven new species of theridiosomatid spiders from southern China (Araneae, Theridiosomatidae)
Source: Zookeys. 2012 Dec 27;(255):1–48. doi: 10.3897/zookeys.255.3272 (PMC3560857; doi:10.3897/zookeys.255.3272)
Supplement: XML Treatment for Zoma fascia [file zookeys.255.3272-treatment13.xml]

<!DOCTYPE tp:taxon-treatment
  PUBLIC "-//TaxonX//DTD Taxonomic Treatment Publishing DTD v0 20100105//EN" "tax-treatment-NSO.dtd">
<tp:taxon-treatment xmlns:tp="http://www.plazi.org/taxpub"><tp:treatment-meta><mixed-citation publication-type="journal"><person-group><name><surname>Zhao</surname><given-names>Qingyuan</given-names></name><name><surname>Li</surname><given-names>Shuqiang</given-names></name></person-group><article-title>Eleven new species of theridiosomatid spiders from southern China (Araneae, Theridiosomatidae)</article-title><source>Zookeys</source><day>27</day><month>12</month><year>2012</year><volume>2012</volume><issue>255</issue><fpage>1</fpage><lpage>48</lpage><pub-id pub-id-type="doi">10.3897/zookeys.255.3272</pub-id></mixed-citation></tp:treatment-meta><tp:nomenclature><tp:taxon-name>
                            <tp:taxon-name-part taxon-name-part-type="genus">Zoma</tp:taxon-name-part>
                            <tp:taxon-name-part taxon-name-part-type="species">fascia</tp:taxon-name-part>
                        <object-id xmlns:xlink="http://www.w3.org/1999/xlink" xlink:type="simple">urn:lsid:zoobank.org:act:4FC78696-B0B2-413F-B8F1-A4FF9D25591F</object-id>
								<object-id xmlns:xlink="http://www.w3.org/1999/xlink" xlink:type="simple">http://species-id.net/wiki/Zoma_fascia</object-id>
								</tp:taxon-name><tp:taxon-status xmlns:xlink="http://www.w3.org/1999/xlink" xlink:type="simple">sp. n.</tp:taxon-status><xref ref-type="fig" rid="F28">Figs 28</xref><xref ref-type="fig" rid="F29"/><xref ref-type="fig" rid="F30">30</xref></tp:nomenclature><tp:treatment-sec sec-type="Material examined"><title>Material examined.</title><p>Holotype: CHINA: Hainan: Mt. Bawangling National Nature Reserve, 5 kilometers past Dongerjianchazhan, <named-content xmlns:xlink="http://www.w3.org/1999/xlink" content-type="dwc:verbatimCoordinates" xlink:type="simple">19°05.186'N, 109°11.802'E</named-content>, elevation ca 1010 m, 25 July 2007, S. Li (IZCAS), 1 male.
                        </p><p>Paratypes: CHINA: Hainan: Mt. Diaoluoshan National Nature Reserve, Diaoluoshan Resort, <named-content xmlns:xlink="http://www.w3.org/1999/xlink" content-type="dwc:verbatimCoordinates" xlink:type="simple">18°43.766'N, 109°51.815'E</named-content>, elevation ca 1010 m, 15 August 2007, <!--PageBreak--><!--PageBreak--><!--PageBreak-->S. Li (IZCAS), 1 female; Mt. Jianfengling National Nature Reserve, Huxiaolongyin scenery, on the mountain by the river, <named-content xmlns:xlink="http://www.w3.org/1999/xlink" content-type="dwc:verbatimCoordinates" xlink:type="simple">18°45.159'N, 108°54.604'E</named-content>, elevation ca 900 m, 20 July 2007, S. Li (IZCAS), 1 female; Mt. Limushan Provincial Nature Reserve, Qulinggulinyuan, <named-content xmlns:xlink="http://www.w3.org/1999/xlink" content-type="dwc:verbatimCoordinates" xlink:type="simple">19°10.686'N, 109°44.490'E</named-content>, elevation ca 654 m, 12 August 2007, C.X. Wang (IZCAS), 1 female; [same data as holotype] (IZCAS), 1 female; Mt. Jianfengling National Nature Reserve, east valley of Tianchi, <named-content xmlns:xlink="http://www.w3.org/1999/xlink" content-type="dwc:verbatimCoordinates" xlink:type="simple">18°54.691'N, 108°51.588'E</named-content>, elevation ca 811 m, 17 July 2007, S. Li (IZCAS), 1 female.
                        </p></tp:treatment-sec><tp:treatment-sec sec-type="Etymology"><title>Etymology.</title><p>The specific name comes from a Latin word ‘fascia’, which refers to the silver band on its abdomen; nou<!--PageBreak-->n.</p></tp:treatment-sec><tp:treatment-sec sec-type="Diagnosis"><title>Diagnosis.</title><p>Males distinguished by the presence of a filiform embolic apophysis extending beyond the conductor tip and a 'Z'-shaped embolus (<xref ref-type="fig" rid="F28">Figs 28B, D</xref>). Exposed portion of embolic apophysis is smaller compared to <italic><tp:taxon-name>Zoma didaiyin</tp:taxon-name></italic> (<xref ref-type="bibr" rid="B5">Miller et al. 2009</xref>: fig. 10F).
                        </p><p>Female distinguished from <italic><tp:taxon-name>Zoma didaiyin</tp:taxon-name></italic> by the mildly convex posterior margin of the epigyne and the higher position of the spermathecae relative to the copulatory ducts (<xref ref-type="fig" rid="F29">Figs 29A, B</xref>).
                        </p></tp:treatment-sec><tp:treatment-sec sec-type="Description"><title>Description.</title><p>Carapace brownish yellow in males, brown in females. Sternum yellow with dark brown margins. Legs yellow. Abdomen beige in males, dark grey in females with silver pecks forming a transverse belt.</p><p>Male pedipalp: Patella with macroseta. Tibia with one trichobothrium. Paracymbium hooked with short, pointed tip (<xref ref-type="fig" rid="F28">Fig. 28B</xref>). Median apophysis lightly sclerotized, similar to <italic><tp:taxon-name>Zoma didaiyin</tp:taxon-name></italic> (<xref ref-type="bibr" rid="B5">Miller et al. 2009</xref>: fig. 10D). Conductor translucent. Embolic apophysis filiform, with triangular tip (<xref ref-type="fig" rid="F28">Fig. 28C</xref>).
                        </p><p>Vulva: Epigyne a flat orange plate with a low median pit. Spermathecae subspherical, juxtaposed. Copulatory ducts follow simple curve (<xref ref-type="fig" rid="F29">Fig. 29A, B</xref>) .
                        </p><p>Male: Total length 1.52, carapace 0.72 long, 0.60 wide, clypeus 0.14, sternum 0.37 long, 0.31 wide, coxae IV separated by their width. Posterior median eyes separated by less than half their diameter. Macrosetae: Leg I: femur p 1, patella d 1, tibia d <!--PageBreak-->1, p 1, r 1; Leg II: patella d 2, tibia d 3, v 2, r 1; Leg III: patella d 1, tibia d 1; Leg IV: patella d, tibia d 1. Metatarsal trichobothria: Tm I: 0.21; Tm II: 0.20; Tm III: 0.27. Leg measurements: I 2.19 (0.70, 0.25, 0.50, 0.47, 0.27); II 1.99 (0.63, 0.23, 0.44, 0.39, 0.30); III 1.16 (0.31, 0.23, 0.22, 0.23, 0.17); IV 1.45 (0.39, 0.21, 0.31, 0.31, 0.23).</p><p>Female: Total length 1.80, carapace 0.88 long, 1.00 wide, clypeus 0.18, sternum 0.50 long, 0.30 wide, coxae IV separated by their width. Posterior median eyes separated by less than half their diameter. Macrosetae as in male. Metatarsal trichobothria: Tm I: 0.30; Tm II: 0.19; Tm III: 0.27. Leg measurements: I 2.11 (0.63, 0.31, 0.47, 0.39, 0.31); II 1.97 (0.63, 0.31, 0.39, 0.39, 0.25); III 1.47 (0.47, 0.23, 0.31, 0.25, 0.21); IV 1.16 (0.31, 0.23, 0.23, 0.23, 0.16).</p><fig id="F28" position="float" orientation="portrait"><label>Figure 28.</label><caption><p><italic><tp:taxon-name>Zoma fascia</tp:taxon-name></italic> sp. n., male holotype. <bold>A</bold> Pedipalp, prolateral view <bold>B</bold> Pedipalp, retrolateral view <bold>C </bold>Embolic division, retrolateral view <bold>D</bold> Pedipalp, ventral view. <bold>Co</bold> conductor; <bold>EA</bold> embolic apophysis; <bold>MA</bold> median apophysis; <bold>PC</bold> paracymbium; <bold>T</bold> tegulum. Scale bars: <bold>A</bold> as <bold>B</bold>.</p></caption><graphic xmlns:xlink="http://www.w3.org/1999/xlink" xlink:href="ZooKeys-255-001-g028.jpg" position="float" orientation="portrait" xlink:type="simple"/></fig><fig id="F29" position="float" orientation="portrait"><label>Figure 29.</label><caption><p><italic><tp:taxon-name>Zoma fascia</tp:taxon-name></italic> sp. n., male holotype (<bold>C</bold>) and female paratype (<bold>A–B, D–F</bold>). <bold>A</bold> Epigyne, ventral view <bold>B</bold> Vulva, dorsal view <bold>C</bold> Male habitus, dorsal view <bold>D</bold> Female habitus, dorsal view <bold>E</bold> Female habitus, ventral view <bold>F</bold> Female habitus, lateral view. <bold>CD</bold> copulatory duct; <bold>S</bold> spermatheca. Scale bars: <bold>A</bold> as <bold>B, D, E</bold> as <bold>F</bold>.</p></caption><graphic xmlns:xlink="http://www.w3.org/1999/xlink" xlink:href="ZooKeys-255-001-g029.jpg" position="float" orientation="portrait" xlink:type="simple"/></fig><fig id="F30" position="float" orientation="portrait"><label>Figure 30.</label><caption><p><italic><tp:taxon-name>Zoma fascia</tp:taxon-name></italic> sp. n., male holotype (<bold>A–B</bold>) and paratype female (<bold>C–D</bold>). <bold>A</bold> Pedipalp, prolateral view <bold>B</bold> Embolic division, retrolateral view <bold>C</bold> Epigyne, ventral view <bold>D</bold> Vulva, dorsal view. <bold>CD</bold> copulatory duct; <bold>Co</bold> conductor; <bold>EA</bold> embolic apophysis; <bold>MA</bold> median apophysis; <bold>S</bold> spermatheca. <bold>T</bold> tegulum.</p></caption><graphic xmlns:xlink="http://www.w3.org/1999/xlink" xlink:href="ZooKeys-255-001-g030.jpg" position="float" orientation="portrait" xlink:type="simple"/></fig><fig id="F31" position="float" orientation="portrait"><label>Figure 31.</label><caption><p>Locality records for eleven theridiosomatid spider species in China. <bold>1</bold> <italic><tp:taxon-name>Alaria chengguanensis</tp:taxon-name></italic> gen. n., sp. n. <bold>2</bold> <italic><tp:taxon-name>Baalzebub rastrarius</tp:taxon-name></italic> sp. n. <bold>3</bold> <italic><tp:taxon-name>Baalzebub youyiensis</tp:taxon-name></italic> sp. n. <bold>4</bold> <italic><tp:taxon-name>Karstia nitida</tp:taxon-name></italic> sp. n. <bold>5</bold> <italic><tp:taxon-name>Karstia prolata</tp:taxon-name></italic> sp. n. <bold>6</bold> <italic><tp:taxon-name>Menglunia inaffecta</tp:taxon-name></italic> gen. n., sp. n. <bold>7</bold> <italic><tp:taxon-name>Ogulnius hapalus</tp:taxon-name></italic> sp. n. <bold>8</bold> <italic><tp:taxon-name>Theridiosoma plumaria</tp:taxon-name></italic> sp. n. <bold>9</bold> <italic><tp:taxon-name>Theridiosoma triumphalis</tp:taxon-name></italic> sp. n. <bold>10</bold> <italic><tp:taxon-name>Theridiosoma vimineum</tp:taxon-name></italic> sp. n. <bold>11</bold> <italic><tp:taxon-name>Zoma fascia</tp:taxon-name></italic> sp. n.</p></caption><graphic xmlns:xlink="http://www.w3.org/1999/xlink" xlink:href="ZooKeys-255-001-g031.jpg" position="float" orientation="portrait" xlink:type="simple"/></fig></tp:treatment-sec><ref-list><ref id="B5"><mixed-citation xmlns:xlink="http://www.w3.org/1999/xlink" xlink:type="simple"><person-group><name name-style="western"><surname>Miller</surname><given-names>JA</given-names></name><name name-style="western"><surname>Griswold</surname><given-names>CE</given-names></name><name name-style="western"><surname>Yin</surname><given-names>CM</given-names></name></person-group> (<year>2009</year>)<article-title> The symphytognathoid spiders of the Gaoligongshan, Yunnan, China (Araneae, Araneoidea): Systematics and diversity of micro-orbweavers.</article-title><source>ZooKeys </source><volume>11</volume>: <fpage>9</fpage>-<lpage>195</lpage>. doi: <ext-link ext-link-type="uri" xlink:href="http://dx.doi.org/10.3897/zookeys.11.160-app.C.dt" xlink:type="simple">10.3897/zookeys.11.160-app.C.dt</ext-link></mixed-citation></ref></ref-list></tp:taxon-treatment>
